# Supplementary material for: The Toolbox for Fiber Flax Breeding: A Pipeline From Gene Expression to Fiber Quality
Source: Front Genet. 2020 Nov 12;11:589881. doi: 10.3389/fgene.2020.589881 (PMC7690631; doi:10.3389/fgene.2020.589881)
Supplement: Supplementary Table 2 — ΔCq values of each studied gene in all analyzed flax samples. [file Table_2.XLSX]

## Sheet: Table S2
Table S2. dCq values of each studied gene in all analyzed flax samples.
Sample	Target	Sample type	Year	Stage	1st replicate	2nd replicate	3rd replicate	Mean	SD
Aramis	Lus10017628	fiber flax	2018	intrusive	-10.76	-11.17	-10.65	-10.86	0.27
Aramis	Lus10017628	fiber flax	2019	intrusive	-6.05	-5.6	-5.53	-5.73	0.28
Drakkar	Lus10017628	fiber flax	2018	intrusive	-8.37	-7.74	-7.86	-7.99	0.33
Drakkar	Lus10017628	fiber flax	2019	intrusive	-5.69	-5.55	-5.37	-5.54	0.16
Eden	Lus10017628	fiber flax	2018	intrusive	-10.16	-9.67	-10.28	-10.04	0.32
Eden	Lus10017628	fiber flax	2019	intrusive	-6.39	-6.26	-5.96	-6.21	0.22
Grant	Lus10017628	fiber flax	2018	intrusive	-8	-7.58	-8.86	-8.15	0.66
Grant	Lus10017628	fiber flax	2019	intrusive	-6.1	-5.79	-6.01	-5.97	0.16
L.angustifolium	Lus10017628	wild type	2018	intrusive	-5.49	-5.85	-5.95	-5.77	0.24
L.angustifolium	Lus10017628	wild type	2019	intrusive	-5.12	-5.27	-5.24	-5.21	0.08
L.bienne	Lus10017628	wild type	2018	intrusive	-5.34	-5.5	-5.65	-5.5	0.15
L.bienne	Lus10017628	wild type	2019	intrusive	-5.25	-5.72	-5.28	-5.42	0.26
Laska	Lus10017628	fiber flax	2018	intrusive	-9.33	-8.21	-8.98	-8.84	0.58
Laska	Lus10017628	fiber flax	2019	intrusive	-7.52	-7.33	-6.09	-6.98	0.77
Lirina	Lus10017628	linseed	2018	intrusive	-5.96	-6.59	-6.62	-6.39	0.37
Lirina	Lus10017628	linseed	2019	intrusive	-7	-6.23	-6.27	-6.5	0.44
Mogilevsky	Lus10017628	fiber flax	2018	intrusive	-9.49	-10.97	-9.91	-10.13	0.76
Mogilevsky	Lus10017628	fiber flax	2019	intrusive	-6.04	-5.7	-5.39	-5.71	0.33
Orpheus	Lus10017628	linseed	2018	intrusive	-6.09	-5.74	-6.32	-6.05	0.3
Orpheus	Lus10017628	linseed	2019	intrusive	-5.89	-5.7	-5.64	-5.74	0.13
Aramis	LusABH	fiber flax	2018	TCW	-8.15	-8.16	-8.54	-8.28	0.22
Aramis	LusABH	fiber flax	2019	TCW	-11.97	-9.93	-10.71	-10.87	1.03
Drakkar	LusABH	fiber flax	2018	TCW	-7.56	-7.57	-7.98	-7.7	0.24
Drakkar	LusABH	fiber flax	2019	TCW	-8.57	-8.94	-8.36	-8.62	0.29
Eden	LusABH	fiber flax	2018	TCW	-6.82	-7.93	-7.59	-7.45	0.57
Eden	LusABH	fiber flax	2019	TCW	-8.69	-10.26	-8.62	-9.19	0.93
Grant	LusABH	fiber flax	2018	TCW	-7.47	-6.73	-7.09	-7.1	0.37
Grant	LusABH	fiber flax	2019	TCW	-12.16	-10.59	-10.64	-11.13	0.89
L.angustifolium	LusABH	wild type	2018	TCW	-6.92	-7.74	-7.56	-7.41	0.43
L.angustifolium	LusABH	wild type	2019	TCW	-9.25	-6.91	-7.37	-7.84	1.24
L.bienne	LusABH	wild type	2018	TCW	-5.94	-6.67	-6.77	-6.46	0.45
L.bienne	LusABH	wild type	2019	TCW	-7.37	-6.71	-7.69	-7.26	0.51
Laska	LusABH	fiber flax	2018	TCW	-10.54	-9.46	-9.27	-9.75	0.69
Laska	LusABH	fiber flax	2019	TCW	-12.67	-12.49	-13.57	-12.91	0.58
Lirina	LusABH	linseed	2018	TCW	-6.18	-5.64	-5.8	-5.88	0.28
Lirina	LusABH	linseed	2019	TCW	-11.98	-11.77	-11.98	-11.91	0.12
Mogilevsky	LusABH	fiber flax	2018	TCW	-8.78	-8.53	-9.33	-8.88	0.41
Mogilevsky	LusABH	fiber flax	2019	TCW	-11.77	-9.83	-8.96	-10.19	1.44
Orpheus	LusABH	linseed	2018	TCW	-6.08	-6.93	-5.58	-6.2	0.68
Orpheus	LusABH	linseed	2019	TCW	-11.99	-8.54	-10.86	-10.46	1.76
Aramis	LusAMLT	fiber flax	2018	intrusive		-16.98		-16.98
Aramis	LusAMLT	fiber flax	2019	intrusive	-10.6	-11.12	-11.12	-10.95	0.3
Drakkar	LusAMLT	fiber flax	2018	intrusive		-20.39		-20.39
Drakkar	LusAMLT	fiber flax	2019	intrusive	-11.31	-11.74	-9.39	-10.81	1.25
Eden	LusAMLT	fiber flax	2018	intrusive		-20.39		-20.39
Eden	LusAMLT	fiber flax	2019	intrusive	-12.4	-12.26	-11.09	-11.92	0.72
Grant	LusAMLT	fiber flax	2018	intrusive		-18.39		-18.39
Grant	LusAMLT	fiber flax	2019	intrusive	-11.84	-10.94	-10.94	-11.24	0.52
L.angustifolium	LusAMLT	wild type	2018	intrusive	-11.05	-12.15	-12.19	-11.8	0.65
L.angustifolium	LusAMLT	wild type	2019	intrusive	-9.21	-9.48	-10.01	-9.57	0.41
L.bienne	LusAMLT	wild type	2018	intrusive	-11.21	-12.47	-13.13	-12.27	0.98
L.bienne	LusAMLT	wild type	2019	intrusive	-10.39	-10.31	-10.07	-10.26	0.17
Laska	LusAMLT	fiber flax	2018	intrusive		-18.62		-18.62
Laska	LusAMLT	fiber flax	2019	intrusive	-11.06	-10.48	-10.5	-10.68	0.33
Lirina	LusAMLT	linseed	2018	intrusive	-9.41	-10.66	-10.91	-10.33	0.8
Lirina	LusAMLT	linseed	2019	intrusive	-11.46	-11.86	-11.64	-11.65	0.2
Mogilevsky	LusAMLT	fiber flax	2018	intrusive		-20.39		-20.39
Mogilevsky	LusAMLT	fiber flax	2019	intrusive	-10.52	-10.88	-11.77	-11.06	0.64
Orpheus	LusAMLT	linseed	2018	intrusive	-9.99	-10.51	-11.77	-10.76	0.91
Orpheus	LusAMLT	linseed	2019	intrusive	-9.85	-10.78	-11.52	-10.72	0.83
Aramis	LusASML2	fiber flax	2018	intrusive	-9.52	-9.25	-9.23	-9.33	0.16
Aramis	LusASML2	fiber flax	2019	intrusive	-8.78	-8.2	-8.55	-8.51	0.29
Drakkar	LusASML2	fiber flax	2018	intrusive	-9.22	-8.78	-8.85	-8.95	0.24
Drakkar	LusASML2	fiber flax	2019	intrusive	-8.78	-8.55	-8.46	-8.6	0.17
Eden	LusASML2	fiber flax	2018	intrusive	-8.69	-8.95	-8.59	-8.75	0.19
Eden	LusASML2	fiber flax	2019	intrusive	-8.17	-8.35	-8.4	-8.31	0.12
Grant	LusASML2	fiber flax	2018	intrusive	-8.52	-8.2	-8.66	-8.46	0.24
Grant	LusASML2	fiber flax	2019	intrusive	-8.43	-8.4	-8.42	-8.42	0.02
L.angustifolium	LusASML2	wild type	2018	intrusive	-8.32	-8.2	-8.18	-8.23	0.08
L.angustifolium	LusASML2	wild type	2019	intrusive	-7.74	-8.28	-8.24	-8.09	0.3
L.bienne	LusASML2	wild type	2018	intrusive	-8.22	-8.18	-8.32	-8.24	0.07
L.bienne	LusASML2	wild type	2019	intrusive	-8.28	-8.29	-8.31	-8.29	0.01
Laska	LusASML2	fiber flax	2018	intrusive	-8.4	-8.23	-8.4	-8.34	0.1
Laska	LusASML2	fiber flax	2019	intrusive	-8.87	-8.57	-8.33	-8.59	0.27
Lirina	LusASML2	linseed	2018	intrusive	-8	-7.79	-8.13	-7.98	0.17
Lirina	LusASML2	linseed	2019	intrusive	-8.56	-9.51	-9.13	-9.06	0.48
Mogilevsky	LusASML2	fiber flax	2018	intrusive	-9.55	-9.93	-9.5	-9.66	0.23
Mogilevsky	LusASML2	fiber flax	2019	intrusive	-8.35	-8.81	-8.77	-8.64	0.25
Orpheus	LusASML2	linseed	2018	intrusive	-8.18	-7.27	-8.18	-7.88	0.53
Orpheus	LusASML2	linseed	2019	intrusive	-8.86	-8.46	-7.96	-8.42	0.45
Aramis	LusATL78	fiber flax	2018	intrusive	-11.96	-11.18	-11.94	-11.69	0.45
Aramis	LusATL78	fiber flax	2019	intrusive	-10.74	-10.74	-11.05	-10.84	0.18
Drakkar	LusATL78	fiber flax	2018	intrusive	-12.19	-12.7	-12.52	-12.47	0.26
Drakkar	LusATL78	fiber flax	2019	intrusive	-10.64	-10.47	-10.61	-10.57	0.09
Eden	LusATL78	fiber flax	2018	intrusive	-11.05	-11.42	-11.13	-11.2	0.2
Eden	LusATL78	fiber flax	2019	intrusive	-9.81	-11	-10.83	-10.55	0.64
Grant	LusATL78	fiber flax	2018	intrusive	-14.26	-11.64	-11.31	-12.4	1.62
Grant	LusATL78	fiber flax	2019	intrusive	-11.06	-10.75	-9.86	-10.56	0.62
L.angustifolium	LusATL78	wild type	2018	intrusive	-10.31	-10.91	-11.9	-11.04	0.8
L.angustifolium	LusATL78	wild type	2019	intrusive	-8.29	-9.18	-10.14	-9.21	0.93
L.bienne	LusATL78	wild type	2018	intrusive	-10.97	-11.2	-10.94	-11.04	0.14
L.bienne	LusATL78	wild type	2019	intrusive	-11.22	-8.72	-10.15	-10.03	1.25
Laska	LusATL78	fiber flax	2018	intrusive	-10.84	-10.49	-10.98	-10.77	0.25
Laska	LusATL78	fiber flax	2019	intrusive	-10.06	-10.93	-10.18	-10.39	0.47
Lirina	LusATL78	linseed	2018	intrusive	-8.96	-10.01	-10.47	-9.82	0.77
Lirina	LusATL78	linseed	2019	intrusive	-12.29	-11.78	-9.32	-11.13	1.59
Mogilevsky	LusATL78	fiber flax	2018	intrusive	-13.02	-12.85	-13.14	-13	0.15
Mogilevsky	LusATL78	fiber flax	2019	intrusive	-9.66	-10.81	-10.2	-10.22	0.57
Orpheus	LusATL78	linseed	2018	intrusive	-10.37	-8.81	-9.91	-9.7	0.8
Orpheus	LusATL78	linseed	2019	intrusive	-10.87	-9.6	-11.99	-10.82	1.2
Aramis	LusBGAL12-A	fiber flax	2018	TCW	-1.92	-2.21	-1.91	-2.01	0.17
Aramis	LusBGAL12-A	fiber flax	2019	TCW	-3.13	-2	-2.11	-2.41	0.63
Drakkar	LusBGAL12-A	fiber flax	2018	TCW	-2.07	-1.33	-1.78	-1.73	0.37
Drakkar	LusBGAL12-A	fiber flax	2019	TCW	-3.42	-3.52	-2.82	-3.25	0.38
Eden	LusBGAL12-A	fiber flax	2018	TCW	-1.86	-1.46	-1.52	-1.61	0.22
Eden	LusBGAL12-A	fiber flax	2019	TCW	-1.5	-1.11	-0.96	-1.19	0.28
Grant	LusBGAL12-A	fiber flax	2018	TCW	-2.39	-1.37	-1.63	-1.8	0.53
Grant	LusBGAL12-A	fiber flax	2019	TCW	-1.65	-2.04	-2.97	-2.22	0.68
L.angustifolium	LusBGAL12-A	wild type	2018	TCW	-2.63	-3.09	-2.24	-2.65	0.43
L.angustifolium	LusBGAL12-A	wild type	2019	TCW	-2.26	-2.35	-1.96	-2.19	0.21
L.bienne	LusBGAL12-A	wild type	2018	TCW	-1.64	-1.89	-1.85	-1.79	0.14
L.bienne	LusBGAL12-A	wild type	2019	TCW	-3.2	-2.94	-2.33	-2.82	0.45
Laska	LusBGAL12-A	fiber flax	2018	TCW	-1.37	-1.26	-1.31	-1.32	0.06
Laska	LusBGAL12-A	fiber flax	2019	TCW	-1.86	-2.56	-2.56	-2.33	0.4
Lirina	LusBGAL12-A	linseed	2018	TCW	-3.54	-3.09	-3.28	-3.31	0.22
Lirina	LusBGAL12-A	linseed	2019	TCW	-4.12	-3.69	-3.75	-3.86	0.23
Mogilevsky	LusBGAL12-A	fiber flax	2018	TCW	-1.61	-1.27	-1.52	-1.47	0.18
Mogilevsky	LusBGAL12-A	fiber flax	2019	TCW	-3.23	-2.53	-2.69	-2.82	0.36
Orpheus	LusBGAL12-A	linseed	2018	TCW	-3.82	-4.26	-4.18	-4.09	0.23
Orpheus	LusBGAL12-A	linseed	2019	TCW	-3.3	-3.13	-3.71	-3.38	0.3
Aramis	LusBLH2-A	fiber flax	2018	TCW	-4.29	-4.26	-4.15	-4.23	0.07
Aramis	LusBLH2-A	fiber flax	2019	TCW	-4.51	-3.17	-3.27	-3.65	0.75
Drakkar	LusBLH2-A	fiber flax	2018	TCW	-4.47	-4.05	-4.29	-4.27	0.21
Drakkar	LusBLH2-A	fiber flax	2019	TCW	-3.66	-4.01	-4.05	-3.91	0.21
Eden	LusBLH2-A	fiber flax	2018	TCW	-3.78	-3.89	-3.73	-3.8	0.08
Eden	LusBLH2-A	fiber flax	2019	TCW	-2.86	-3.28	-2.47	-2.87	0.41
Grant	LusBLH2-A	fiber flax	2018	TCW	-4.57	-3.52	-3.74	-3.94	0.55
Grant	LusBLH2-A	fiber flax	2019	TCW	-4.1	-4.26	-3.96	-4.11	0.15
L.angustifolium	LusBLH2-A	wild type	2018	TCW	-4.63	-5.07	-5.04	-4.91	0.25
L.angustifolium	LusBLH2-A	wild type	2019	TCW	-4.27	-4.08	-4.09	-4.15	0.1
L.bienne	LusBLH2-A	wild type	2018	TCW	-4.17	-4.62	-4.75	-4.51	0.3
L.bienne	LusBLH2-A	wild type	2019	TCW	-4.34	-3.82	-3.76	-3.97	0.32
Laska	LusBLH2-A	fiber flax	2018	TCW	-4.27	-4.12	-4.26	-4.22	0.08
Laska	LusBLH2-A	fiber flax	2019	TCW	-4.25	-4.95	-4.94	-4.71	0.4
Lirina	LusBLH2-A	linseed	2018	TCW	-5.4	-5.29	-5.39	-5.36	0.06
Lirina	LusBLH2-A	linseed	2019	TCW	-5.98	-5.83	-5.26	-5.69	0.38
Mogilevsky	LusBLH2-A	fiber flax	2018	TCW	-4.05	-3.69	-4.02	-3.92	0.2
Mogilevsky	LusBLH2-A	fiber flax	2019	TCW	-4.39	-4.6	-4.5	-4.5	0.11
Orpheus	LusBLH2-A	linseed	2018	TCW	-6.14	-6.33	-6.21	-6.23	0.09
Orpheus	LusBLH2-A	linseed	2019	TCW	-4.69	-4.86	-4.3	-4.62	0.29
Aramis	LusBLH2-B	fiber flax	2018	TCW	-4.13	-4.31	-4.07	-4.17	0.12
Aramis	LusBLH2-B	fiber flax	2019	TCW	-4.32	-3.21	-3.35	-3.63	0.61
Drakkar	LusBLH2-B	fiber flax	2018	TCW	-4.13	-3.89	-4.04	-4.02	0.12
Drakkar	LusBLH2-B	fiber flax	2019	TCW	-3.71	-4.07	-3.7	-3.83	0.21
Eden	LusBLH2-B	fiber flax	2018	TCW	-3.64	-3.58	-3.55	-3.59	0.04
Eden	LusBLH2-B	fiber flax	2019	TCW	-2.8	-3.17	-2.26	-2.74	0.46
Grant	LusBLH2-B	fiber flax	2018	TCW	-4.41	-3.23	-3.52	-3.72	0.61
Grant	LusBLH2-B	fiber flax	2019	TCW	-3.74	-4.27	-3.93	-3.98	0.27
L.angustifolium	LusBLH2-B	wild type	2018	TCW	-4.45	-4.91	-4.85	-4.74	0.25
L.angustifolium	LusBLH2-B	wild type	2019	TCW	-3.79	-3.85	-3.75	-3.8	0.05
L.bienne	LusBLH2-B	wild type	2018	TCW	-4.06	-4.5	-4.38	-4.31	0.23
L.bienne	LusBLH2-B	wild type	2019	TCW	-4.14	-3.76	-3.8	-3.9	0.21
Laska	LusBLH2-B	fiber flax	2018	TCW	-4.05	-3.99	-4.16	-4.07	0.08
Laska	LusBLH2-B	fiber flax	2019	TCW	-4.05	-4.83	-4.64	-4.51	0.4
Lirina	LusBLH2-B	linseed	2018	TCW	-5.21	-5.11	-5.12	-5.15	0.05
Lirina	LusBLH2-B	linseed	2019	TCW	-5.58	-5.36	-4.74	-5.23	0.44
Mogilevsky	LusBLH2-B	fiber flax	2018	TCW	-4.26	-3.46	-3.72	-3.81	0.41
Mogilevsky	LusBLH2-B	fiber flax	2019	TCW	-4.16	-4.82	-4.54	-4.51	0.33
Orpheus	LusBLH2-B	linseed	2018	TCW	-5.94	-6.17	-5.98	-6.03	0.12
Orpheus	LusBLH2-B	linseed	2019	TCW	-4.67	-4.57	-3.96	-4.4	0.39
Aramis	LusBZIP5	fiber flax	2018	intrusive	-8.66	-8.94	-8.63	-8.74	0.17
Aramis	LusBZIP5	fiber flax	2019	intrusive	-9.8	-9.96	-9.91	-9.89	0.08
Drakkar	LusBZIP5	fiber flax	2018	intrusive	-7.37	-7.75	-7.38	-7.5	0.22
Drakkar	LusBZIP5	fiber flax	2019	intrusive	-10.23	-10.76	-10.62	-10.54	0.27
Eden	LusBZIP5	fiber flax	2018	intrusive	-8.14	-7.73	-7.65	-7.84	0.26
Eden	LusBZIP5	fiber flax	2019	intrusive	-9.73	-10.7	-10.59	-10.34	0.53
Grant	LusBZIP5	fiber flax	2018	intrusive	-8.74	-8.24	-8.43	-8.47	0.25
Grant	LusBZIP5	fiber flax	2019	intrusive	-9.98	-10.18	-10.52	-10.23	0.28
L.angustifolium	LusBZIP5	wild type	2018	intrusive	-8.18	-8.49	-8.41	-8.36	0.16
L.angustifolium	LusBZIP5	wild type	2019	intrusive	-10.14	-10.42	-10.34	-10.3	0.15
L.bienne	LusBZIP5	wild type	2018	intrusive	-8.24	-8.1	-7.97	-8.11	0.13
L.bienne	LusBZIP5	wild type	2019	intrusive	-10.77	-10.1	-11.01	-10.63	0.47
Laska	LusBZIP5	fiber flax	2018	intrusive	-7.02	-6.84	-7.15	-7	0.16
Laska	LusBZIP5	fiber flax	2019	intrusive	-9.86	-10.12	-10.04	-10.01	0.13
Lirina	LusBZIP5	linseed	2018	intrusive	-8.77	-8.96	-8.9	-8.88	0.1
Lirina	LusBZIP5	linseed	2019	intrusive	-10.78	-11.4	-10.67	-10.95	0.39
Mogilevsky	LusBZIP5	fiber flax	2018	intrusive	-7.92	-7.86	-7.62	-7.8	0.16
Mogilevsky	LusBZIP5	fiber flax	2019	intrusive	-9.46	-10.79	-10.43	-10.23	0.69
Orpheus	LusBZIP5	linseed	2018	intrusive	-8.26	-8.23	-8.31	-8.27	0.04
Orpheus	LusBZIP5	linseed	2019	intrusive	-10.79	-11.13	-10.62	-10.85	0.26
Aramis	LusCES101	fiber flax	2018	TCW	-6.89	-6.61	-6.46	-6.65	0.22
Aramis	LusCES101	fiber flax	2019	TCW	-5.93	-6.3	-5.42	-5.88	0.44
Drakkar	LusCES101	fiber flax	2018	TCW	-9.02	-8.8	-8.84	-8.89	0.12
Drakkar	LusCES101	fiber flax	2019	TCW	-7.15	-6.4	-5.77	-6.44	0.69
Eden	LusCES101	fiber flax	2018	TCW	-8.28	-7.72	-8.09	-8.03	0.29
Eden	LusCES101	fiber flax	2019	TCW	-5.91	-6.24	-5.68	-5.95	0.28
Grant	LusCES101	fiber flax	2018	TCW	-7.91	-7.77	-8.05	-7.91	0.14
Grant	LusCES101	fiber flax	2019	TCW	-7.34	-6.75	-8.36	-7.48	0.82
L.angustifolium	LusCES101	wild type	2018	TCW	-7.8	-7.7	-8.47	-7.99	0.41
L.angustifolium	LusCES101	wild type	2019	TCW	-7.74	-8.36	-6.5	-7.53	0.95
L.bienne	LusCES101	wild type	2018	TCW	-7.64	-8.58	-8.07	-8.1	0.47
L.bienne	LusCES101	wild type	2019	TCW	-8.17	-8.19	-7.92	-8.09	0.15
Laska	LusCES101	fiber flax	2018	TCW	-6.34	-8.16	-6.96	-7.15	0.93
Laska	LusCES101	fiber flax	2019	TCW	-5.8	-6.66	-6.37	-6.28	0.43
Lirina	LusCES101	linseed	2018	TCW	-7.9	-6.74	-6.72	-7.12	0.68
Lirina	LusCES101	linseed	2019	TCW	-5.54	-6.54	-4.9	-5.66	0.83
Mogilevsky	LusCES101	fiber flax	2018	TCW	-7.52	-7.37	-7.96	-7.62	0.31
Mogilevsky	LusCES101	fiber flax	2019	TCW	-6.14	-7.26	-6.16	-6.52	0.64
Orpheus	LusCES101	linseed	2018	TCW	-6.72	-6.92	-6.09	-6.58	0.44
Orpheus	LusCES101	linseed	2019	TCW	-6.73	-7.19	-6.41	-6.78	0.39
Aramis	LusCESA1	fiber flax	2018	TCW	-3.31	-3.6	-3.77	-3.56	0.23
Aramis	LusCESA1	fiber flax	2019	TCW	-4.87	-4.73	-4.62	-4.74	0.12
Drakkar	LusCESA1	fiber flax	2018	TCW	-4.06	-3.63	-3.91	-3.87	0.22
Drakkar	LusCESA1	fiber flax	2019	TCW	-5.05	-3.41	-4.55	-4.34	0.84
Eden	LusCESA1	fiber flax	2018	TCW	-3.58	-3.29	-3.37	-3.41	0.15
Eden	LusCESA1	fiber flax	2019	TCW	-3.73	-4.17	-4.23	-4.05	0.27
Grant	LusCESA1	fiber flax	2018	TCW	-3.46	-3.35	-3.4	-3.4	0.05
Grant	LusCESA1	fiber flax	2019	TCW	-4.96	-5.54	-4.17	-4.89	0.69
L.angustifolium	LusCESA1	wild type	2018	TCW	-3.49	-4.38	-3.6	-3.82	0.49
L.angustifolium	LusCESA1	wild type	2019	TCW	-4.31	-3.79	-3.89	-4	0.28
L.bienne	LusCESA1	wild type	2018	TCW	-3.76	-3.69	-3.66	-3.7	0.05
L.bienne	LusCESA1	wild type	2019	TCW	-4.42	-4.23	-4.28	-4.31	0.1
Laska	LusCESA1	fiber flax	2018	TCW	-3.68	-3.72	-3.68	-3.7	0.03
Laska	LusCESA1	fiber flax	2019	TCW	-3.85	-3.8	-3.71	-3.79	0.07
Lirina	LusCESA1	linseed	2018	TCW	-3.32	-3.35	-3.48	-3.39	0.08
Lirina	LusCESA1	linseed	2019	TCW	-4.06	-3.58	-3.85	-3.83	0.24
Mogilevsky	LusCESA1	fiber flax	2018	TCW	-3.91	-3.95	-3.89	-3.92	0.03
Mogilevsky	LusCESA1	fiber flax	2019	TCW	-4.09	-4.28	-3.4	-3.92	0.46
Orpheus	LusCESA1	linseed	2018	TCW	-3.75	-3.77	-3.47	-3.67	0.17
Orpheus	LusCESA1	linseed	2019	TCW	-3.82	-3.46	-3.54	-3.61	0.19
Aramis	LusCESA3-B	fiber flax	2018	TCW	-3.08	-3.32	-3.51	-3.3	0.22
Aramis	LusCESA3-B	fiber flax	2019	TCW	-3.23	-3.16	-3.37	-3.25	0.11
Drakkar	LusCESA3-B	fiber flax	2018	TCW	-3.59	-3.21	-3.49	-3.43	0.2
Drakkar	LusCESA3-B	fiber flax	2019	TCW	-3.8	-3.13	-4.18	-3.7	0.53
Eden	LusCESA3-B	fiber flax	2018	TCW	-3.32	-3.13	-3.07	-3.17	0.13
Eden	LusCESA3-B	fiber flax	2019	TCW	-3.51	-4.61	-3.89	-4	0.56
Grant	LusCESA3-B	fiber flax	2018	TCW	-3.14	-3.32	-3.36	-3.27	0.12
Grant	LusCESA3-B	fiber flax	2019	TCW	-3.61	-3.82	-3.8	-3.74	0.11
L.angustifolium	LusCESA3-B	wild type	2018	TCW	-3.75	-4.14	-3.6	-3.83	0.28
L.angustifolium	LusCESA3-B	wild type	2019	TCW	-3.76	-3.89	-3.75	-3.8	0.08
L.bienne	LusCESA3-B	wild type	2018	TCW	-4.19	-3.77	-3.75	-3.9	0.25
L.bienne	LusCESA3-B	wild type	2019	TCW	-3.26	-2.28	-2.5	-2.68	0.52
Laska	LusCESA3-B	fiber flax	2018	TCW	-3.72	-3.66	-3.73	-3.71	0.04
Laska	LusCESA3-B	fiber flax	2019	TCW	-4.46	-4.78	-4.3	-4.51	0.24
Lirina	LusCESA3-B	linseed	2018	TCW	-3.38	-3.41	-3.72	-3.51	0.19
Lirina	LusCESA3-B	linseed	2019	TCW	-4.79	-4.69	-4.45	-4.65	0.17
Mogilevsky	LusCESA3-B	fiber flax	2018	TCW	-3.75	-3.52	-3.6	-3.62	0.12
Mogilevsky	LusCESA3-B	fiber flax	2019	TCW	-3.87	-4.34	-3.87	-4.03	0.27
Orpheus	LusCESA3-B	linseed	2018	TCW	-3.72	-3.47	-3.25	-3.48	0.24
Orpheus	LusCESA3-B	linseed	2019	TCW	-4.63	-4.63	-4.22	-4.49	0.24
Aramis	LusCESA4	fiber flax	2018	TCW	-7.15	-8.08	-7.4	-7.54	0.48
Aramis	LusCESA4	fiber flax	2019	TCW	-3.85	-2.2	-2.52	-2.86	0.88
Drakkar	LusCESA4	fiber flax	2018	TCW	-9.67	-6.81	-8.06	-8.18	1.43
Drakkar	LusCESA4	fiber flax	2019	TCW	-3.39	-3.62	-3.13	-3.38	0.24
Eden	LusCESA4	fiber flax	2018	TCW	-7.79	-7.24	-7.13	-7.39	0.35
Eden	LusCESA4	fiber flax	2019	TCW	-2.06	-2.69	-1.75	-2.17	0.48
Grant	LusCESA4	fiber flax	2018	TCW	-8.14	-7.17	-7.25	-7.52	0.54
Grant	LusCESA4	fiber flax	2019	TCW	-2.82	-2.61	-3.17	-2.87	0.28
L.angustifolium	LusCESA4	wild type	2018	TCW	-8.38	-8.65	-8.26	-8.43	0.2
L.angustifolium	LusCESA4	wild type	2019	TCW	-2.63	-2.72	-2.46	-2.6	0.13
L.bienne	LusCESA4	wild type	2018	TCW	-7.92	-7.77	-8.09	-7.93	0.16
L.bienne	LusCESA4	wild type	2019	TCW	-3.25	-3.06	-2.2	-2.84	0.56
Laska	LusCESA4	fiber flax	2018	TCW	-6.96	-6.85	-7.02	-6.95	0.08
Laska	LusCESA4	fiber flax	2019	TCW	-3.13	-3.39	-3.35	-3.29	0.14
Lirina	LusCESA4	linseed	2018	TCW	-11.05	-10.94	-10.92	-10.97	0.07
Lirina	LusCESA4	linseed	2019	TCW	-4.35	-3.75	-4.04	-4.05	0.3
Mogilevsky	LusCESA4	fiber flax	2018	TCW	-7.39	-6.85	-6.8	-7.01	0.33
Mogilevsky	LusCESA4	fiber flax	2019	TCW	-3.32	-3.76	-3.86	-3.65	0.29
Orpheus	LusCESA4	linseed	2018	TCW	-10.68	-10.62	-9.49	-10.27	0.67
Orpheus	LusCESA4	linseed	2019	TCW	-3.02	-3.37	-2.82	-3.07	0.28
Aramis	LusCESA8-A	fiber flax	2018	TCW	-3.86	-4.9	-3.86	-4.2	0.6
Aramis	LusCESA8-A	fiber flax	2019	TCW	-4.36	-2.97	-2.94	-3.42	0.81
Drakkar	LusCESA8-A	fiber flax	2018	TCW	-4.5	-3.63	-4.01	-4.04	0.44
Drakkar	LusCESA8-A	fiber flax	2019	TCW	-4.27	-4.63	-4.28	-4.39	0.2
Eden	LusCESA8-A	fiber flax	2018	TCW	-3.56	-3.32	-3.31	-3.4	0.14
Eden	LusCESA8-A	fiber flax	2019	TCW	-2.33	-2.83	-1.97	-2.38	0.43
Grant	LusCESA8-A	fiber flax	2018	TCW	-4.13	-3.2	-3.26	-3.53	0.52
Grant	LusCESA8-A	fiber flax	2019	TCW	-3.29	-3.66	-3.97	-3.64	0.34
L.angustifolium	LusCESA8-A	wild type	2018	TCW	-4.36	-5.28	-4.48	-4.71	0.5
L.angustifolium	LusCESA8-A	wild type	2019	TCW	-3.64	-4.18	-3.55	-3.79	0.34
L.bienne	LusCESA8-A	wild type	2018	TCW	-3.98	-4.32	-4.12	-4.14	0.17
L.bienne	LusCESA8-A	wild type	2019	TCW	-4.81	-5.2	-3.89	-4.63	0.68
Laska	LusCESA8-A	fiber flax	2018	TCW	-3.47	-3.45	-3.44	-3.45	0.01
Laska	LusCESA8-A	fiber flax	2019	TCW	-3.14	-3.78	-3.72	-3.55	0.35
Lirina	LusCESA8-A	linseed	2018	TCW	-5.47	-5.44	-5.44	-5.45	0.02
Lirina	LusCESA8-A	linseed	2019	TCW	-5.28	-4.69	-4.74	-4.91	0.33
Mogilevsky	LusCESA8-A	fiber flax	2018	TCW	-3.52	-3.02	-3.23	-3.26	0.25
Mogilevsky	LusCESA8-A	fiber flax	2019	TCW	-4.12	-4.06	-4.03	-4.07	0.04
Orpheus	LusCESA8-A	linseed	2018	TCW	-6.15	-6.56	-5.89	-6.2	0.34
Orpheus	LusCESA8-A	linseed	2019	TCW	-3.5	-3.58	-3.48	-3.52	0.05
Aramis	LusCHX20	fiber flax	2018	TCW	-7.26	-8.5	-7.85	-7.87	0.62
Aramis	LusCHX20	fiber flax	2019	TCW	-11.32	-11.23	-11.24	-11.26	0.05
Drakkar	LusCHX20	fiber flax	2018	TCW	-9.44	-9.21	-9.8	-9.49	0.3
Drakkar	LusCHX20	fiber flax	2019	TCW	-11.24	-7.86	-13.11	-10.74	2.66
Eden	LusCHX20	fiber flax	2018	TCW	-7.39	-6.87	-6.87	-7.04	0.3
Eden	LusCHX20	fiber flax	2019	TCW	-11.34	-10.73	-12	-11.36	0.64
Grant	LusCHX20	fiber flax	2018	TCW	-6.68	-6.77	-7	-6.82	0.17
Grant	LusCHX20	fiber flax	2019	TCW	-12.07	-13.95	-10.34	-12.12	1.8
L.angustifolium	LusCHX20	wild type	2018	TCW	-8.55	-8.32	-7.32	-8.06	0.66
L.angustifolium	LusCHX20	wild type	2019	TCW	-11.6	-11.26	-9.4	-10.75	1.18
L.bienne	LusCHX20	wild type	2018	TCW	-9.09	-8.4	-8.09	-8.52	0.51
L.bienne	LusCHX20	wild type	2019	TCW	-11.16	-10.86	-11.41	-11.14	0.27
Laska	LusCHX20	fiber flax	2018	TCW	-9.76	-9.95	-8.76	-9.49	0.64
Laska	LusCHX20	fiber flax	2019	TCW	-13.14	-13.14	-12.79	-13.02	0.2
Lirina	LusCHX20	linseed	2018	TCW	-6	-5.96	-5.64	-5.87	0.2
Lirina	LusCHX20	linseed	2019	TCW	-10.1	-10.87	-11.57	-10.85	0.74
Mogilevsky	LusCHX20	fiber flax	2018	TCW	-9.57	-9.15	-9.08	-9.27	0.26
Mogilevsky	LusCHX20	fiber flax	2019	TCW	-12	-14.93	-11.12	-12.68	2
Orpheus	LusCHX20	linseed	2018	TCW	-6.67	-6.65	-6.47	-6.6	0.11
Orpheus	LusCHX20	linseed	2019	TCW	-9.83	-10.08	-10.57	-10.16	0.38
Aramis	LusCSLG3.2	fiber flax	2018	TCW	-8.57	-7.97	-8.5	-8.35	0.33
Aramis	LusCSLG3.2	fiber flax	2019	TCW	-7.85	-9.29	-8.81	-8.65	0.73
Drakkar	LusCSLG3.2	fiber flax	2018	TCW	-10.03	-9.7	-10.14	-9.96	0.23
Drakkar	LusCSLG3.2	fiber flax	2019	TCW	-9.21	-9.22	-12.95	-10.46	2.16
Eden	LusCSLG3.2	fiber flax	2018	TCW	-9.3	-8.96	-8.9	-9.05	0.21
Eden	LusCSLG3.2	fiber flax	2019	TCW	-11.42	-11.87	-12.99	-12.09	0.8
Grant	LusCSLG3.2	fiber flax	2018	TCW	-8.18	-8.74	-8.23	-8.38	0.31
Grant	LusCSLG3.2	fiber flax	2019	TCW	-8.04	-9.24	-8.77	-8.68	0.6
L.angustifolium	LusCSLG3.2	wild type	2018	TCW	-10.34	-9.73	-10.28	-10.12	0.33
L.angustifolium	LusCSLG3.2	wild type	2019	TCW	-4.2	-5.23	-4.64	-4.69	0.52
L.bienne	LusCSLG3.2	wild type	2018	TCW	-10.6	-10.12	-9.91	-10.21	0.35
L.bienne	LusCSLG3.2	wild type	2019	TCW	-5.73	-5.31	-4.37	-5.14	0.7
Laska	LusCSLG3.2	fiber flax	2018	TCW	-8.48	-8.91	-8.8	-8.73	0.22
Laska	LusCSLG3.2	fiber flax	2019	TCW	-10.04	-10.6	-10.65	-10.43	0.34
Lirina	LusCSLG3.2	linseed	2018	TCW	-10.44	-9.7	-9.93	-10.03	0.38
Lirina	LusCSLG3.2	linseed	2019	TCW	-9.75	-8.88	-8.84	-9.16	0.51
Mogilevsky	LusCSLG3.2	fiber flax	2018	TCW	-9.17	-8.88	-9.52	-9.19	0.32
Mogilevsky	LusCSLG3.2	fiber flax	2019	TCW	-9.87	-11.53	-10.23	-10.54	0.88
Orpheus	LusCSLG3.2	linseed	2018	TCW	-9.82	-9.35	-9.09	-9.42	0.37
Orpheus	LusCSLG3.2	linseed	2019	TCW	-10.74	-10.09	-8.6	-9.81	1.1
Aramis	LusCTL19	fiber flax	2018	TCW	-4.26	-5.13	-4.46	-4.62	0.45
Aramis	LusCTL19	fiber flax	2019	TCW	-3.23	-3.68	-3.27	-3.39	0.25
Drakkar	LusCTL19	fiber flax	2018	TCW	-4.55	-4.67	-4.73	-4.65	0.09
Drakkar	LusCTL19	fiber flax	2019	TCW	-5.46	-4.95	-5.59	-5.33	0.34
Eden	LusCTL19	fiber flax	2018	TCW	-5.45	-5.91	-4.6	-5.32	0.66
Eden	LusCTL19	fiber flax	2019	TCW	-5.11	-5.11	-4.44	-4.89	0.39
Grant	LusCTL19	fiber flax	2018	TCW	-6.26	-5.61	-5.36	-5.74	0.46
Grant	LusCTL19	fiber flax	2019	TCW	-4.57	-3.27	-5.22	-4.35	1
L.angustifolium	LusCTL19	wild type	2018	TCW	-5.82	-5.99	-4.46	-5.42	0.84
L.angustifolium	LusCTL19	wild type	2019	TCW	-3.89	-4.72	-4.32	-4.31	0.42
L.bienne	LusCTL19	wild type	2018	TCW	-6.76	-5.45	-4.97	-5.73	0.93
L.bienne	LusCTL19	wild type	2019	TCW	-6.45	-5.17	-4.3	-5.31	1.08
Laska	LusCTL19	fiber flax	2018	TCW	-2.72	-5.48	-3.37	-3.86	1.44
Laska	LusCTL19	fiber flax	2019	TCW	-3.52	-3.54	-3.53	-3.53	0.01
Lirina	LusCTL19	linseed	2018	TCW	-4.48	-3.05	-3.12	-3.55	0.81
Lirina	LusCTL19	linseed	2019	TCW	-0.98	-0.88	-0.64	-0.84	0.17
Mogilevsky	LusCTL19	fiber flax	2018	TCW	-4.64	-4.63	-5.8	-5.02	0.67
Mogilevsky	LusCTL19	fiber flax	2019	TCW	-4.18	-3.77	-3.54	-3.83	0.32
Orpheus	LusCTL19	linseed	2018	TCW	-2.9	-3.31	-2.59	-2.94	0.36
Orpheus	LusCTL19	linseed	2019	TCW	-3.74	-2.72	-3.01	-3.16	0.53
Aramis	LusCTL2	fiber flax	2018	TCW	-4.98	-3.81	-4.2	-4.33	0.6
Aramis	LusCTL2	fiber flax	2019	TCW	-4.53	-2.95	-3.14	-3.54	0.86
Drakkar	LusCTL2	fiber flax	2018	TCW	-3.59	-3.38	-3.62	-3.53	0.13
Drakkar	LusCTL2	fiber flax	2019	TCW	-2.44	-3.06	-1.74	-2.41	0.66
Eden	LusCTL2	fiber flax	2018	TCW	-3.41	-2.96	-3.02	-3.13	0.24
Eden	LusCTL2	fiber flax	2019	TCW	-0.33	-0.79	0.1	-0.34	0.45
Grant	LusCTL2	fiber flax	2018	TCW	-4.41	-3.55	-3.59	-3.85	0.48
Grant	LusCTL2	fiber flax	2019	TCW	-1.68	-2.91	-1.89	-2.16	0.66
L.angustifolium	LusCTL2	wild type	2018	TCW	-4.68	-4.99	-4.47	-4.71	0.26
L.angustifolium	LusCTL2	wild type	2019	TCW	-0.5	-1.2	-0.96	-0.89	0.36
L.bienne	LusCTL2	wild type	2018	TCW	-4.31	-4.53	-4.53	-4.46	0.13
L.bienne	LusCTL2	wild type	2019	TCW	-2.31	-2.9	-0.24	-1.82	1.39
Laska	LusCTL2	fiber flax	2018	TCW	-3.9	-3.53	-3.45	-3.63	0.24
Laska	LusCTL2	fiber flax	2019	TCW	-1.26	-1.52	-1.59	-1.46	0.17
Lirina	LusCTL2	linseed	2018	TCW	-5.7	-5.58	-5.53	-5.61	0.09
Lirina	LusCTL2	linseed	2019	TCW	-2.44	-1.96	-2.37	-2.26	0.26
Mogilevsky	LusCTL2	fiber flax	2018	TCW	-3.95	-3.24	-3.48	-3.56	0.36
Mogilevsky	LusCTL2	fiber flax	2019	TCW	-2.1	-2.12	-2.35	-2.19	0.14
Orpheus	LusCTL2	linseed	2018	TCW	-5.86	-6.05	-5.53	-5.82	0.26
Orpheus	LusCTL2	linseed	2019	TCW	-1.14	-1.52	-1.68	-1.45	0.28
Aramis	LusCTL20	fiber flax	2018	TCW	-3.04	-3.82	-3.67	-3.51	0.41
Aramis	LusCTL20	fiber flax	2019	TCW	-1.62	-1.73	-1.61	-1.65	0.07
Drakkar	LusCTL20	fiber flax	2018	TCW	-3.29	-3.46	-3.72	-3.49	0.21
Drakkar	LusCTL20	fiber flax	2019	TCW	-3.27	-2.13	-2.61	-2.67	0.57
Eden	LusCTL20	fiber flax	2018	TCW	-3.64	-4.03	-3.72	-3.8	0.21
Eden	LusCTL20	fiber flax	2019	TCW	-2.99	-3.04	-2.1	-2.71	0.53
Grant	LusCTL20	fiber flax	2018	TCW	-3.9	-4.2	-3.84	-3.98	0.19
Grant	LusCTL20	fiber flax	2019	TCW	-2.77	-1.53	-3.16	-2.49	0.85
L.angustifolium	LusCTL20	wild type	2018	TCW	-3.67	-4.35	-2.94	-3.65	0.71
L.angustifolium	LusCTL20	wild type	2019	TCW	-2.7	-2.91	-2.84	-2.82	0.11
L.bienne	LusCTL20	wild type	2018	TCW	-4.19	-3.57	-3.07	-3.61	0.56
L.bienne	LusCTL20	wild type	2019	TCW	-3.83	-2.76	-2.84	-3.14	0.6
Laska	LusCTL20	fiber flax	2018	TCW	-1.55	-3.73	-2.11	-2.47	1.13
Laska	LusCTL20	fiber flax	2019	TCW	-1.96	-2.32	-2.51	-2.26	0.28
Lirina	LusCTL20	linseed	2018	TCW	-3.93	-3.24	-3.26	-3.48	0.39
Lirina	LusCTL20	linseed	2019	TCW	-1.23	-1.43	-1.36	-1.34	0.1
Mogilevsky	LusCTL20	fiber flax	2018	TCW	-3.02	-3.68	-3.85	-3.52	0.44
Mogilevsky	LusCTL20	fiber flax	2019	TCW	-2.49	-1.73	-1.99	-2.07	0.38
Orpheus	LusCTL20	linseed	2018	TCW	-2.81	-3.17	-2.41	-2.8	0.38
Orpheus	LusCTL20	linseed	2019	TCW	-3.77	-2.68	-2.94	-3.13	0.57
Aramis	LusDFL1	fiber flax	2018	intrusive	-10.28	-9.14	-9.99	-9.81	0.59
Aramis	LusDFL1	fiber flax	2019	intrusive	-11.17	-11.01	-10.58	-10.92	0.31
Drakkar	LusDFL1	fiber flax	2018	intrusive	-10.3	-9.99	-10.12	-10.14	0.16
Drakkar	LusDFL1	fiber flax	2019	intrusive	-10.78	-10.56	-10.33	-10.56	0.23
Eden	LusDFL1	fiber flax	2018	intrusive	-11.78	-11.06	-10.17	-11	0.81
Eden	LusDFL1	fiber flax	2019	intrusive	-12.02	-12.08	-11.2	-11.76	0.49
Grant	LusDFL1	fiber flax	2018	intrusive	-11.51	-10.46	-9.81	-10.59	0.86
Grant	LusDFL1	fiber flax	2019	intrusive	-9.84	-10.31	-10.14	-10.1	0.24
L.angustifolium	LusDFL1	wild type	2018	intrusive	-8.1	-8.06	-7.63	-7.93	0.26
L.angustifolium	LusDFL1	wild type	2019	intrusive	-8.29	-8.26	-8.68	-8.41	0.24
L.bienne	LusDFL1	wild type	2018	intrusive	-8.03	-7.78	-7.72	-7.85	0.17
L.bienne	LusDFL1	wild type	2019	intrusive	-8.54	-8.09	-8.48	-8.37	0.25
Laska	LusDFL1	fiber flax	2018	intrusive	-9.71	-8.61	-10.16	-9.49	0.8
Laska	LusDFL1	fiber flax	2019	intrusive	-8.86	-9.11	-9.33	-9.1	0.24
Lirina	LusDFL1	linseed	2018	intrusive	-7.49	-7.83	-8.38	-7.9	0.45
Lirina	LusDFL1	linseed	2019	intrusive	-9.23	-9.63	-9.83	-9.56	0.31
Mogilevsky	LusDFL1	fiber flax	2018	intrusive	-10.84	-10.46	-10.39	-10.56	0.24
Mogilevsky	LusDFL1	fiber flax	2019	intrusive	-9.92	-9.13	-9.8	-9.62	0.43
Orpheus	LusDFL1	linseed	2018	intrusive	-7.64	-7.69	-7.73	-7.69	0.05
Orpheus	LusDFL1	linseed	2019	intrusive	-8.05	-7.67	-8.99	-8.23	0.68
Aramis	LusEXPA8	fiber flax	2018	TCW	-5.26	-5.48	-5.74	-5.49	0.24
Aramis	LusEXPA8	fiber flax	2019	TCW	-6.97	-5.63	-5.28	-5.96	0.89
Drakkar	LusEXPA8	fiber flax	2018	TCW	-6.57	-6.28	-6.22	-6.36	0.18
Drakkar	LusEXPA8	fiber flax	2019	TCW	-6.2	-5.84	-5.83	-5.96	0.21
Eden	LusEXPA8	fiber flax	2018	TCW	-3.92	-3.8	-3.62	-3.78	0.15
Eden	LusEXPA8	fiber flax	2019	TCW	-3.6	-4.28	-3.61	-3.83	0.39
Grant	LusEXPA8	fiber flax	2018	TCW	-5.66	-4.4	-3.47	-4.51	1.1
Grant	LusEXPA8	fiber flax	2019	TCW	-5.62	-6.4	-6.37	-6.13	0.44
L.angustifolium	LusEXPA8	wild type	2018	TCW	-5.02	-6.51	-5.77	-5.76	0.75
L.angustifolium	LusEXPA8	wild type	2019	TCW	-6.24	-6.54	-6.87	-6.55	0.32
L.bienne	LusEXPA8	wild type	2018	TCW	-4.09	-5.08	-5.11	-4.76	0.58
L.bienne	LusEXPA8	wild type	2019	TCW	-7.18	-7.98	-7.21	-7.46	0.46
Laska	LusEXPA8	fiber flax	2018	TCW	-5.29	-5.2	-5.57	-5.35	0.19
Laska	LusEXPA8	fiber flax	2019	TCW	-6.95	-8.07	-7.23	-7.42	0.58
Lirina	LusEXPA8	linseed	2018	TCW	-9.58	-8.74	-8.57	-8.96	0.54
Lirina	LusEXPA8	linseed	2019	TCW	-8.57	-8.51	-7.09	-8.06	0.84
Mogilevsky	LusEXPA8	fiber flax	2018	TCW	-5.27	-4.73	-5.01	-5.01	0.27
Mogilevsky	LusEXPA8	fiber flax	2019	TCW	-7.26	-7.09	-6.55	-6.96	0.37
Orpheus	LusEXPA8	linseed	2018	TCW	-6.83	-7.82	-7.25	-7.3	0.5
Orpheus	LusEXPA8	linseed	2019	TCW	-5.27	-6.24	-5.37	-5.63	0.53
Aramis	LusFLA11-1	fiber flax	2018	TCW	1.58	1.68	1.49	1.58	0.1
Aramis	LusFLA11-1	fiber flax	2019	TCW	-1.06	0.35	0.47	-0.08	0.85
Drakkar	LusFLA11-1	fiber flax	2018	TCW	1.53	1.65	1.57	1.58	0.06
Drakkar	LusFLA11-1	fiber flax	2019	TCW	-0.8	-0.01	-0.21	-0.34	0.41
Eden	LusFLA11-1	fiber flax	2018	TCW	2.15	2.37	2.6	2.37	0.22
Eden	LusFLA11-1	fiber flax	2019	TCW	1.62	0.84	1.55	1.33	0.43
Grant	LusFLA11-1	fiber flax	2018	TCW	1.23	1.8	1.89	1.64	0.36
Grant	LusFLA11-1	fiber flax	2019	TCW	-0.01	-0.35	-0.39	-0.25	0.21
L.angustifolium	LusFLA11-1	wild type	2018	TCW	0.47	-0.22	0.55	0.27	0.43
L.angustifolium	LusFLA11-1	wild type	2019	TCW	0.04	-0.68	0.08	-0.19	0.43
L.bienne	LusFLA11-1	wild type	2018	TCW	1.4	0.91	1.01	1.11	0.26
L.bienne	LusFLA11-1	wild type	2019	TCW	-0.93	-0.9	0.04	-0.6	0.56
Laska	LusFLA11-1	fiber flax	2018	TCW	1.72	1.67	1.79	1.72	0.06
Laska	LusFLA11-1	fiber flax	2019	TCW	0.5	0.07	-0.01	0.19	0.27
Lirina	LusFLA11-1	linseed	2018	TCW	-0.27	-0.07	0.06	-0.1	0.17
Lirina	LusFLA11-1	linseed	2019	TCW	-0.28	-0.7	-0.41	-0.47	0.22
Mogilevsky	LusFLA11-1	fiber flax	2018	TCW	1.6	2.04	1.78	1.81	0.22
Mogilevsky	LusFLA11-1	fiber flax	2019	TCW	-0.13	-0.2	-0.19	-0.17	0.04
Orpheus	LusFLA11-1	linseed	2018	TCW	-0.69	-1.1	-1.03	-0.94	0.22
Orpheus	LusFLA11-1	linseed	2019	TCW	0.73	-0.06	-0.01	0.22	0.44
Aramis	LusFLA11-2	fiber flax	2018	TCW	-3.43	-4.15	-4.04	-3.87	0.39
Aramis	LusFLA11-2	fiber flax	2019	TCW	-4.61	-3.17	-3.31	-3.7	0.79
Drakkar	LusFLA11-2	fiber flax	2018	TCW	-4.51	-3.72	-4.02	-4.09	0.4
Drakkar	LusFLA11-2	fiber flax	2019	TCW	-4.08	-1.97	-3.53	-3.19	1.09
Eden	LusFLA11-2	fiber flax	2018	TCW	-3.36	-2.75	-2.77	-2.96	0.35
Eden	LusFLA11-2	fiber flax	2019	TCW	-1.05	-1.98	-0.98	-1.34	0.56
Grant	LusFLA11-2	fiber flax	2018	TCW	-3.71	-3.09	-2.88	-3.23	0.43
Grant	LusFLA11-2	fiber flax	2019	TCW	-3.4	-3.6	-2.65	-3.22	0.5
L.angustifolium	LusFLA11-2	wild type	2018	TCW	-4.83	-6.18	-4.92	-5.31	0.76
L.angustifolium	LusFLA11-2	wild type	2019	TCW	-2.83	-3.26	-2.89	-2.99	0.23
L.bienne	LusFLA11-2	wild type	2018	TCW	-4.28	-4.39	-4.18	-4.28	0.11
L.bienne	LusFLA11-2	wild type	2019	TCW	-4.02	-4.17	-3.27	-3.82	0.49
Laska	LusFLA11-2	fiber flax	2018	TCW	-3.61	-3.73	-3.78	-3.71	0.09
Laska	LusFLA11-2	fiber flax	2019	TCW	-2.64	-3.09	-3.05	-2.93	0.25
Lirina	LusFLA11-2	linseed	2018	TCW	-6.46	-6.2	-6.2	-6.29	0.15
Lirina	LusFLA11-2	linseed	2019	TCW	-3.45	-3.73	-3.58	-3.59	0.14
Mogilevsky	LusFLA11-2	fiber flax	2018	TCW	-3.68	-3.12	-3.42	-3.41	0.28
Mogilevsky	LusFLA11-2	fiber flax	2019	TCW	-3.01	-2.18	-2.77	-2.65	0.42
Orpheus	LusFLA11-2	linseed	2018	TCW	-6.66	-6.76	-7.05	-6.83	0.2
Orpheus	LusFLA11-2	linseed	2019	TCW	-2.14	-2.14	-2.48	-2.26	0.2
Aramis	LusGALS2	fiber flax	2018	TCW	-2.82	-3.01	-2.82	-2.88	0.11
Aramis	LusGALS2	fiber flax	2019	TCW	-5.12	-4.1	-4.44	-4.55	0.52
Drakkar	LusGALS2	fiber flax	2018	TCW	-4.24	-3.09	-3.54	-3.63	0.58
Drakkar	LusGALS2	fiber flax	2019	TCW	-4.72	-3.89	-4.91	-4.51	0.54
Eden	LusGALS2	fiber flax	2018	TCW	-2.78	-2.19	-2.14	-2.37	0.36
Eden	LusGALS2	fiber flax	2019	TCW	-3.33	-3.2	-2.8	-3.11	0.28
Grant	LusGALS2	fiber flax	2018	TCW	-3.32	-3.04	-2.6	-2.99	0.36
Grant	LusGALS2	fiber flax	2019	TCW	-3.99	-4.93	-4.17	-4.36	0.5
L.angustifolium	LusGALS2	wild type	2018	TCW	-3.82	-4.68	-3.59	-4.03	0.58
L.angustifolium	LusGALS2	wild type	2019	TCW	-3.92	-4.45	-3.92	-4.1	0.31
L.bienne	LusGALS2	wild type	2018	TCW	-3.4	-3.33	-3.35	-3.36	0.03
L.bienne	LusGALS2	wild type	2019	TCW	-5.04	-4.94	-4.41	-4.8	0.34
Laska	LusGALS2	fiber flax	2018	TCW	-2.76	-2.99	-2.71	-2.82	0.15
Laska	LusGALS2	fiber flax	2019	TCW	-4.27	-4.52	-4.16	-4.32	0.18
Lirina	LusGALS2	linseed	2018	TCW	-5.06	-4.74	-4.43	-4.75	0.32
Lirina	LusGALS2	linseed	2019	TCW	-4.57	-4.66	-4.91	-4.72	0.18
Mogilevsky	LusGALS2	fiber flax	2018	TCW	-3.2	-2.65	-2.92	-2.92	0.28
Mogilevsky	LusGALS2	fiber flax	2019	TCW	-4.78	-4.84	-4.59	-4.73	0.13
Orpheus	LusGALS2	linseed	2018	TCW	-4.81	-4.8	-4.41	-4.68	0.23
Orpheus	LusGALS2	linseed	2019	TCW	-3.45	-3.56	-4.04	-3.69	0.31
Aramis	LusGH17-1	fiber flax	2018	intrusive	-5.84	-5.71	-6.44	-5.99	0.39
Aramis	LusGH17-1	fiber flax	2019	intrusive	-5.79	-6.07	-6.15	-6.01	0.19
Drakkar	LusGH17-1	fiber flax	2018	intrusive	-6.1	-6.21	-6.52	-6.28	0.22
Drakkar	LusGH17-1	fiber flax	2019	intrusive	-8.36	-8.3	-8.28	-8.32	0.05
Eden	LusGH17-1	fiber flax	2018	intrusive	-6.1	-5.96	-6.03	-6.03	0.07
Eden	LusGH17-1	fiber flax	2019	intrusive	-6.16	-6.79	-6.54	-6.5	0.32
Grant	LusGH17-1	fiber flax	2018	intrusive	-5.25	-5.36	-5.58	-5.4	0.17
Grant	LusGH17-1	fiber flax	2019	intrusive	-7.3	-7.14	-6.98	-7.14	0.16
L.angustifolium	LusGH17-1	wild type	2018	intrusive	-5.77	-6.05	-5.99	-5.93	0.15
L.angustifolium	LusGH17-1	wild type	2019	intrusive	-6.86	-6.75	-7.15	-6.92	0.21
L.bienne	LusGH17-1	wild type	2018	intrusive	-5.92	-5.72	-6.03	-5.89	0.15
L.bienne	LusGH17-1	wild type	2019	intrusive	-6.2	-6.74	-6.77	-6.57	0.32
Laska	LusGH17-1	fiber flax	2018	intrusive	-5.95	-6.09	-6.24	-6.09	0.15
Laska	LusGH17-1	fiber flax	2019	intrusive	-6.96	-7.19	-7.17	-7.11	0.13
Lirina	LusGH17-1	linseed	2018	intrusive	-6.2	-6.09	-6.93	-6.41	0.46
Lirina	LusGH17-1	linseed	2019	intrusive	-7.37	-8.05	-7.97	-7.8	0.37
Mogilevsky	LusGH17-1	fiber flax	2018	intrusive	-5.96	-6	-6.21	-6.06	0.14
Mogilevsky	LusGH17-1	fiber flax	2019	intrusive	-7.43	-7.57	-7.73	-7.58	0.15
Orpheus	LusGH17-1	linseed	2018	intrusive	-6.11	-5.55	-6.45	-6.04	0.46
Orpheus	LusGH17-1	linseed	2019	intrusive	-7.61	-7.74	-7.55	-7.63	0.1
Aramis	LusGH17-2	fiber flax	2018	intrusive	-13.24	-12.11	-12.86	-12.74	0.58
Aramis	LusGH17-2	fiber flax	2019	intrusive	-13.83	-13.9	-14.31	-14.02	0.26
Drakkar	LusGH17-2	fiber flax	2018	intrusive	-13.4	-12.64	-12.75	-12.93	0.41
Drakkar	LusGH17-2	fiber flax	2019	intrusive	-15.4	-15	-14.59	-14.99	0.41
Eden	LusGH17-2	fiber flax	2018	intrusive	-12.86	-12.97	-11.92	-12.58	0.58
Eden	LusGH17-2	fiber flax	2019	intrusive	-13.85	-14.27	-14.78	-14.3	0.47
Grant	LusGH17-2	fiber flax	2018	intrusive	-11.4	-11.8	-12.28	-11.82	0.44
Grant	LusGH17-2	fiber flax	2019	intrusive	-14.28	-14.04	-14.26	-14.19	0.14
L.angustifolium	LusGH17-2	wild type	2018	intrusive	-12.4	-12.9	-12.05	-12.47	0.6
L.angustifolium	LusGH17-2	wild type	2019	intrusive	-13.33	-14.42	-14.64	-14.13	0.7
L.bienne	LusGH17-2	wild type	2018	intrusive	-12.89	-13.01	-12.87	-12.92	0.08
L.bienne	LusGH17-2	wild type	2019	intrusive	-13.49	-13.92	-13.23	-13.54	0.35
Laska	LusGH17-2	fiber flax	2018	intrusive	-12.73	-11.92	-12.86	-12.51	0.51
Laska	LusGH17-2	fiber flax	2019	intrusive	-13.39	-14	-13.62	-13.67	0.31
Lirina	LusGH17-2	linseed	2018	intrusive	-13.7	-14.02	-13.49	-13.76	0.38
Lirina	LusGH17-2	linseed	2019	intrusive	-14.36	-13.82	-14.1	-14.09	0.27
Mogilevsky	LusGH17-2	fiber flax	2018	intrusive	-12.3	-12.11	-13.01	-12.47	0.47
Mogilevsky	LusGH17-2	fiber flax	2019	intrusive	-14.3	-14.15	-14.51	-14.33	0.25
Orpheus	LusGH17-2	linseed	2018	intrusive	-12.27	-12.49	-12.75	-12.51	0.24
Orpheus	LusGH17-2	linseed	2019	intrusive	-13.85	-14.08	-14.09	-14.01	0.13
Aramis	LusGH17-3A	fiber flax	2018	intrusive	-11.16	-10.97	-11.5	-11.21	0.27
Aramis	LusGH17-3A	fiber flax	2019	intrusive	-12.61	-12.29	-12.18	-12.36	0.23
Drakkar	LusGH17-3A	fiber flax	2018	intrusive	-10.43	-10.07	-10.27	-10.26	0.18
Drakkar	LusGH17-3A	fiber flax	2019	intrusive	-13.54	-13.18	-12.77	-13.16	0.38
Eden	LusGH17-3A	fiber flax	2018	intrusive	-10.47	-10.63	-10.29	-10.46	0.17
Eden	LusGH17-3A	fiber flax	2019	intrusive	-12.49	-13.08	-12.71	-12.76	0.3
Grant	LusGH17-3A	fiber flax	2018	intrusive	-10.29	-9.88	-10.54	-10.24	0.33
Grant	LusGH17-3A	fiber flax	2019	intrusive	-12.42	-12.94	-13.02	-12.79	0.32
L.angustifolium	LusGH17-3A	wild type	2018	intrusive	-10.16	-9.6	-9.76	-9.84	0.29
L.angustifolium	LusGH17-3A	wild type	2019	intrusive	-11.74	-12.35	-12.83	-12.31	0.55
L.bienne	LusGH17-3A	wild type	2018	intrusive	-9.91	-9.82	-9.71	-9.81	0.1
L.bienne	LusGH17-3A	wild type	2019	intrusive	-12.61	-11.9	-12.59	-12.37	0.4
Laska	LusGH17-3A	fiber flax	2018	intrusive	-10.36	-9.79	-10.05	-10.07	0.29
Laska	LusGH17-3A	fiber flax	2019	intrusive	-13.54	-13.18	-13.27	-13.33	0.19
Lirina	LusGH17-3A	linseed	2018	intrusive	-10.21	-10.16	-10.17	-10.18	0.03
Lirina	LusGH17-3A	linseed	2019	intrusive	-13.73	-14.35	-13.78	-13.95	0.34
Mogilevsky	LusGH17-3A	fiber flax	2018	intrusive	-10.26	-10.24	-10.47	-10.32	0.12
Mogilevsky	LusGH17-3A	fiber flax	2019	intrusive	-12.75	-12.65	-13.2	-12.87	0.3
Orpheus	LusGH17-3A	linseed	2018	intrusive	-10.57	-10.03	-10.51	-10.37	0.3
Orpheus	LusGH17-3A	linseed	2019	intrusive	-13.53	-13.54	-13.47	-13.51	0.04
Aramis	LusGH17-3B	fiber flax	2018	intrusive	-9.74	-10.66	-9.92	-10.11	0.48
Aramis	LusGH17-3B	fiber flax	2019	intrusive	-10.75	-10.78	-10.56	-10.7	0.12
Drakkar	LusGH17-3B	fiber flax	2018	intrusive	-9.35	-9.28	-9.05	-9.23	0.16
Drakkar	LusGH17-3B	fiber flax	2019	intrusive	-10.45	-10.35	-11.37	-10.72	0.57
Eden	LusGH17-3B	fiber flax	2018	intrusive	-8.75	-9.77	-8.95	-9.16	0.54
Eden	LusGH17-3B	fiber flax	2019	intrusive	-10.83	-11.31	-11.41	-11.18	0.31
Grant	LusGH17-3B	fiber flax	2018	intrusive	-10.67	-10.08	-9.45	-10.07	0.61
Grant	LusGH17-3B	fiber flax	2019	intrusive	-9.42	-9.65	-11.07	-10.04	0.89
L.angustifolium	LusGH17-3B	wild type	2018	intrusive	-9.01	-8.97	-9.5	-9.16	0.29
L.angustifolium	LusGH17-3B	wild type	2019	intrusive	-11.08	-10.33	-10.8	-10.74	0.38
L.bienne	LusGH17-3B	wild type	2018	intrusive	-8.62	-9.26	-9.43	-9.11	0.43
L.bienne	LusGH17-3B	wild type	2019	intrusive	-10.27	-10.65	-10.25	-10.39	0.23
Laska	LusGH17-3B	fiber flax	2018	intrusive	-8.35	-8.16	-8.02	-8.18	0.17
Laska	LusGH17-3B	fiber flax	2019	intrusive	-9.67	-9.9	-10.06	-9.88	0.19
Lirina	LusGH17-3B	linseed	2018	intrusive	-10.35	-9.73	-9.33	-9.8	0.51
Lirina	LusGH17-3B	linseed	2019	intrusive	-9.3	-10.43	-10.48	-10.07	0.67
Mogilevsky	LusGH17-3B	fiber flax	2018	intrusive	-12.48	-11.62	-12.19	-12.09	0.44
Mogilevsky	LusGH17-3B	fiber flax	2019	intrusive	-11.64	-10.71	-10.09	-10.81	0.78
Orpheus	LusGH17-3B	linseed	2018	intrusive	-9.83	-9.67	-10.09	-9.86	0.21
Orpheus	LusGH17-3B	linseed	2019	intrusive	-9.2	-10.12	-10.1	-9.81	0.53
Aramis	LusGRAM	fiber flax	2018	intrusive	-8.16	-8.69	-8.26	-8.37	0.28
Aramis	LusGRAM	fiber flax	2019	intrusive	-10.04	-10.56	-10.45	-10.35	0.28
Drakkar	LusGRAM	fiber flax	2018	intrusive	-8.03	-8.4	-8.34	-8.26	0.2
Drakkar	LusGRAM	fiber flax	2019	intrusive	-11.04	-11.04	-11.5	-11.19	0.27
Eden	LusGRAM	fiber flax	2018	intrusive	-7.71	-7.42	-7.37	-7.5	0.18
Eden	LusGRAM	fiber flax	2019	intrusive	-10.41	-11.87	-11.63	-11.3	0.78
Grant	LusGRAM	fiber flax	2018	intrusive	-9.09	-9.21	-8.51	-8.94	0.38
Grant	LusGRAM	fiber flax	2019	intrusive	-10.32	-10.59	-11.3	-10.74	0.5
L.angustifolium	LusGRAM	wild type	2018	intrusive	-9.07	-9.22	-9.5	-9.26	0.21
L.angustifolium	LusGRAM	wild type	2019	intrusive	-10.82	-10.82	-11.56	-11.06	0.43
L.bienne	LusGRAM	wild type	2018	intrusive	-9	-9.63	-9.26	-9.3	0.32
L.bienne	LusGRAM	wild type	2019	intrusive	-10.91	-11.17	-11.27	-11.11	0.18
Laska	LusGRAM	fiber flax	2018	intrusive	-7.36	-7.42	-7.67	-7.48	0.16
Laska	LusGRAM	fiber flax	2019	intrusive	-10.37	-10.92	-10.65	-10.65	0.28
Lirina	LusGRAM	linseed	2018	intrusive	-10.83	-9.65	-9.47	-9.98	0.74
Lirina	LusGRAM	linseed	2019	intrusive	-12.44	-12.93	-12.2	-12.52	0.37
Mogilevsky	LusGRAM	fiber flax	2018	intrusive	-7.94	-7.74	-7.88	-7.85	0.1
Mogilevsky	LusGRAM	fiber flax	2019	intrusive	-10.4	-11.82	-11.34	-11.19	0.72
Orpheus	LusGRAM	linseed	2018	intrusive	-9.74	-9.81	-9.13	-9.56	0.37
Orpheus	LusGRAM	linseed	2019	intrusive	-11.6	-11.87	-11.78	-11.75	0.14
Aramis	LusGT106-1	fiber flax	2018	TCW	-10.2	-9.92	-10.01	-10.04	0.15
Aramis	LusGT106-1	fiber flax	2019	TCW	-10.29	-9.56	-9.49	-9.78	0.45
Drakkar	LusGT106-1	fiber flax	2018	TCW	-10.91	-9.74	-10.36	-10.34	0.59
Drakkar	LusGT106-1	fiber flax	2019	TCW	-9.26	-10.9	-10.82	-10.33	0.93
Eden	LusGT106-1	fiber flax	2018	TCW	-9.99	-9.79	-9.65	-9.81	0.17
Eden	LusGT106-1	fiber flax	2019	TCW	-9.41	-8.8	-8.59	-8.94	0.43
Grant	LusGT106-1	fiber flax	2018	TCW	-10.91	-9.77	-9.76	-10.15	0.66
Grant	LusGT106-1	fiber flax	2019	TCW	-8.29	-9.57	-8.85	-8.9	0.64
L.angustifolium	LusGT106-1	wild type	2018	TCW	-10.66	-10.42	-10.83	-10.64	0.21
L.angustifolium	LusGT106-1	wild type	2019	TCW	-9.29	-10.03	-9.02	-9.45	0.52
L.bienne	LusGT106-1	wild type	2018	TCW	-10.51	-10.67	-10.89	-10.69	0.19
L.bienne	LusGT106-1	wild type	2019	TCW	-10.24	-10.93	-9.61	-10.26	0.66
Laska	LusGT106-1	fiber flax	2018	TCW	-9.72	-9.62	-9.48	-9.61	0.12
Laska	LusGT106-1	fiber flax	2019	TCW	-8.93	-10.53	-9.85	-9.77	0.8
Lirina	LusGT106-1	linseed	2018	TCW	-11.43	-11.35	-11.52	-11.43	0.09
Lirina	LusGT106-1	linseed	2019	TCW	-10.16	-10.19	-10.09	-10.15	0.05
Mogilevsky	LusGT106-1	fiber flax	2018	TCW	-9.94	-9.36	-9.71	-9.67	0.29
Mogilevsky	LusGT106-1	fiber flax	2019	TCW	-11.15	-11.42	-10.63	-11.06	0.4
Orpheus	LusGT106-1	linseed	2018	TCW	-12.19	-12.39	-11.7	-12.09	0.35
Orpheus	LusGT106-1	linseed	2019	TCW	-8.73	-10.69	-9.7	-9.71	0.98
Aramis	LusGT31	fiber flax	2018	TCW	-4.96	-4.33	-4.5	-4.6	0.33
Aramis	LusGT31	fiber flax	2019	TCW	-5.24	-4.41	-3.95	-4.53	0.65
Drakkar	LusGT31	fiber flax	2018	TCW	-4.55	-4.62	-4.63	-4.6	0.04
Drakkar	LusGT31	fiber flax	2019	TCW	-4.87	-4.59	-5.01	-4.82	0.22
Eden	LusGT31	fiber flax	2018	TCW	-4.27	-4.11	-4.13	-4.17	0.09
Eden	LusGT31	fiber flax	2019	TCW	-3.86	-4.04	-3.71	-3.87	0.16
Grant	LusGT31	fiber flax	2018	TCW	-4.79	-3.9	-4.05	-4.25	0.47
Grant	LusGT31	fiber flax	2019	TCW	-4.26	-5.82	-5.01	-5.03	0.78
L.angustifolium	LusGT31	wild type	2018	TCW	-5.08	-5.08	-4.98	-5.05	0.06
L.angustifolium	LusGT31	wild type	2019	TCW	-4.89	-5.48	-4.8	-5.06	0.37
L.bienne	LusGT31	wild type	2018	TCW	-4.49	-4.88	-4.95	-4.77	0.25
L.bienne	LusGT31	wild type	2019	TCW	-5.98	-6	-5.52	-5.83	0.28
Laska	LusGT31	fiber flax	2018	TCW	-4.78	-4.48	-4.44	-4.57	0.19
Laska	LusGT31	fiber flax	2019	TCW	-4.14	-4.77	-4.31	-4.41	0.32
Lirina	LusGT31	linseed	2018	TCW	-5.81	-5.66	-5.77	-5.75	0.08
Lirina	LusGT31	linseed	2019	TCW	-5.15	-5.07	-4.93	-5.05	0.11
Mogilevsky	LusGT31	fiber flax	2018	TCW	-4.15	-3.76	-3.99	-3.97	0.2
Mogilevsky	LusGT31	fiber flax	2019	TCW	-4.87	-5.62	-4.64	-5.04	0.51
Orpheus	LusGT31	linseed	2018	TCW	-6.23	-6.49	-6.57	-6.43	0.18
Orpheus	LusGT31	linseed	2019	TCW	-4.64	-4.76	-4.83	-4.75	0.1
Aramis	LusGT47-1	fiber flax	2018	TCW	-2.9	-2.34	-2.41	-2.55	0.31
Aramis	LusGT47-1	fiber flax	2019	TCW	-3.87	-4.56	-3.96	-4.13	0.38
Drakkar	LusGT47-1	fiber flax	2018	TCW	-3.73	-4.24	-4.15	-4.04	0.27
Drakkar	LusGT47-1	fiber flax	2019	TCW	-4.54	-4.13	-5.17	-4.61	0.53
Eden	LusGT47-1	fiber flax	2018	TCW	-2.89	-2.85	-3	-2.91	0.08
Eden	LusGT47-1	fiber flax	2019	TCW	-4.34	-4.12	-4.6	-4.36	0.24
Grant	LusGT47-1	fiber flax	2018	TCW	-4.49	-3.86	-4.17	-4.17	0.31
Grant	LusGT47-1	fiber flax	2019	TCW	-4.01	-4.57	-4.61	-4.4	0.34
L.angustifolium	LusGT47-1	wild type	2018	TCW	-5.97	-5.55	-5.99	-5.84	0.24
L.angustifolium	LusGT47-1	wild type	2019	TCW	-5.75	-6.58	-6.1	-6.14	0.42
L.bienne	LusGT47-1	wild type	2018	TCW	-6.16	-6.69	-6.28	-6.38	0.28
L.bienne	LusGT47-1	wild type	2019	TCW	-6.93	-6.37	-6.42	-6.57	0.31
Laska	LusGT47-1	fiber flax	2018	TCW	-3.52	-4.7	-4.29	-4.17	0.6
Laska	LusGT47-1	fiber flax	2019	TCW	-5.61	-4.9	-3.69	-4.73	0.97
Lirina	LusGT47-1	linseed	2018	TCW	-6.92	-6.45	-6.49	-6.62	0.26
Lirina	LusGT47-1	linseed	2019	TCW	-4.65	-4.55	-4.41	-4.54	0.12
Mogilevsky	LusGT47-1	fiber flax	2018	TCW	-3.93	-3.6	-3.79	-3.77	0.17
Mogilevsky	LusGT47-1	fiber flax	2019	TCW	-4.26	-4.19	-4.21	-4.22	0.03
Orpheus	LusGT47-1	linseed	2018	TCW	-6.65	-6.99	-6.62	-6.76	0.2
Orpheus	LusGT47-1	linseed	2019	TCW	-4.68	-5.01	-5.51	-5.07	0.42
Aramis	LusIPT	fiber flax	2018	TCW	-6.58	-7.56	-7.25	-7.13	0.5
Aramis	LusIPT	fiber flax	2019	TCW	-7.36	-6.13	-6.24	-6.58	0.68
Drakkar	LusIPT	fiber flax	2018	TCW	-6.8	-7.39	-6.96	-7.05	0.3
Drakkar	LusIPT	fiber flax	2019	TCW	-5.25	-5.22	-5.19	-5.22	0.03
Eden	LusIPT	fiber flax	2018	TCW	-6.84	-7.44	-7.18	-7.16	0.3
Eden	LusIPT	fiber flax	2019	TCW	-6.54	-7.31	-5.73	-6.53	0.79
Grant	LusIPT	fiber flax	2018	TCW	-6.87	-6.85	-7.46	-7.06	0.35
Grant	LusIPT	fiber flax	2019	TCW	-6.27	-5.38	-5.54	-5.73	0.48
L.angustifolium	LusIPT	wild type	2018	TCW	-5.31	-5.66	-5.43	-5.47	0.18
L.angustifolium	LusIPT	wild type	2019	TCW	-5.7	-5.43	-5.39	-5.51	0.17
L.bienne	LusIPT	wild type	2018	TCW	-5.66	-5.37	-5.08	-5.37	0.29
L.bienne	LusIPT	wild type	2019	TCW	-4.62	-4.3	-4.79	-4.57	0.25
Laska	LusIPT	fiber flax	2018	TCW	-8.13	-7.5	-7.73	-7.79	0.32
Laska	LusIPT	fiber flax	2019	TCW	-6.28	-6.29	-6.6	-6.39	0.18
Lirina	LusIPT	linseed	2018	TCW	-6.11	-5.18	-4.43	-5.24	0.84
Lirina	LusIPT	linseed	2019	TCW	-6.29	-6.15	-6.03	-6.16	0.13
Mogilevsky	LusIPT	fiber flax	2018	TCW	-7.38	-8.1	-7.37	-7.62	0.42
Mogilevsky	LusIPT	fiber flax	2019	TCW	-6.67	-6.75	-6.5	-6.64	0.13
Orpheus	LusIPT	linseed	2018	TCW	-4.31	-4.57	-3.8	-4.23	0.4
Orpheus	LusIPT	linseed	2019	TCW	-4.87	-4.66	-5.09	-4.87	0.21
Aramis	LusKIN14H	fiber flax	2018	TCW	-11.84	-14.04	-12.41	-12.76	1.14
Aramis	LusKIN14H	fiber flax	2019	TCW	-7.89	-7.42	-7.38	-7.56	0.29
Drakkar	LusKIN14H	fiber flax	2018	TCW	-14.93	-12.14	-13.77	-13.62	1.4
Drakkar	LusKIN14H	fiber flax	2019	TCW	-7.74	-8.41	-8.51	-8.22	0.42
Eden	LusKIN14H	fiber flax	2018	TCW	-13.34	-13.34	-13.18	-13.29	0.09
Eden	LusKIN14H	fiber flax	2019	TCW	-6.85	-7.86	-6.72	-7.14	0.63
Grant	LusKIN14H	fiber flax	2018	TCW	-13.24	-12.53	-12.83	-12.87	0.35
Grant	LusKIN14H	fiber flax	2019	TCW	-7.29	-7.03	-8.4	-7.57	0.73
L.angustifolium	LusKIN14H	wild type	2018	TCW	-13.99	-14.04	-14.76	-14.26	0.43
L.angustifolium	LusKIN14H	wild type	2019	TCW	-7.32	-6	-5.31	-6.21	1.02
L.bienne	LusKIN14H	wild type	2018	TCW	-12.58	-13.14	-13.55	-13.09	0.49
L.bienne	LusKIN14H	wild type	2019	TCW	-1.46	-4.49	-6.78	-4.24	2.67
Laska	LusKIN14H	fiber flax	2018	TCW	-12.11	-12.51	-12.3	-12.31	0.2
Laska	LusKIN14H	fiber flax	2019	TCW	-7.58	-8.27	-8.79	-8.21	0.61
Lirina	LusKIN14H	linseed	2018	TCW	-14.67	-15.24	-15.36	-15.09	0.37
Lirina	LusKIN14H	linseed	2019	TCW	-9.46	-9.25	-8.65	-9.12	0.42
Mogilevsky	LusKIN14H	fiber flax	2018	TCW	-13.16	-13.82	-13.65	-13.54	0.35
Mogilevsky	LusKIN14H	fiber flax	2019	TCW	-8.61	-8.6	-8.31	-8.51	0.17
Orpheus	LusKIN14H	linseed	2018	TCW	-15.8	-14.75	-17.12	-15.89	1.19
Orpheus	LusKIN14H	linseed	2019	TCW	-9.49	-9.9	-9.2	-9.53	0.35
Aramis	LusLTP3	fiber flax	2018	TCW	-1.88	-2.02	-2.38	-2.09	0.26
Aramis	LusLTP3	fiber flax	2019	TCW	0.25	0.89	1.41	0.85	0.58
Drakkar	LusLTP3	fiber flax	2018	TCW	-1.06	-1.87	-1.87	-1.6	0.47
Drakkar	LusLTP3	fiber flax	2019	TCW	0.36	0.36	-0.06	0.22	0.24
Eden	LusLTP3	fiber flax	2018	TCW	-2.6	-2.62	-3.61	-2.94	0.58
Eden	LusLTP3	fiber flax	2019	TCW	-1.73	-0.24	-0.33	-0.77	0.84
Grant	LusLTP3	fiber flax	2018	TCW	-1.45	-1.29	-1.25	-1.33	0.11
Grant	LusLTP3	fiber flax	2019	TCW	1.16	1.13	-0.11	0.73	0.73
L.angustifolium	LusLTP3	wild type	2018	TCW	-0.39	-1.08	-0.89	-0.79	0.35
L.angustifolium	LusLTP3	wild type	2019	TCW	-1.13	-1.19	-0.35	-0.89	0.47
L.bienne	LusLTP3	wild type	2018	TCW	-1.09	-1.17	-0.51	-0.92	0.36
L.bienne	LusLTP3	wild type	2019	TCW	-1.75	-1.81	-1.47	-1.68	0.19
Laska	LusLTP3	fiber flax	2018	TCW	-2.17	-2.08	-2.56	-2.27	0.25
Laska	LusLTP3	fiber flax	2019	TCW	-0.35	-2.04	-1.47	-1.29	0.86
Lirina	LusLTP3	linseed	2018	TCW	-2.47	-2.65	-2.61	-2.58	0.09
Lirina	LusLTP3	linseed	2019	TCW	-1.79	-2.34	-2.27	-2.14	0.3
Mogilevsky	LusLTP3	fiber flax	2018	TCW	-1.63	-2.48	-1.69	-1.93	0.47
Mogilevsky	LusLTP3	fiber flax	2019	TCW	-1.82	-0.28	-0.01	-0.7	0.97
Orpheus	LusLTP3	linseed	2018	TCW	-3.67	-2.79	-3.48	-3.31	0.46
Orpheus	LusLTP3	linseed	2019	TCW	-3.91	-3.14	-3.47	-3.51	0.39
Aramis	LusLTPG5	fiber flax	2018	TCW	-1.61	-1.79	-1.19	-1.53	0.31
Aramis	LusLTPG5	fiber flax	2019	TCW	-3.32	-2.18	-1.81	-2.44	0.78
Drakkar	LusLTPG5	fiber flax	2018	TCW	-1.78	-1.72	-1.92	-1.8	0.1
Drakkar	LusLTPG5	fiber flax	2019	TCW	-3.34	-3.35	-3.22	-3.3	0.07
Eden	LusLTPG5	fiber flax	2018	TCW	-1.6	-1.5	-1.42	-1.5	0.09
Eden	LusLTPG5	fiber flax	2019	TCW	-1.4	-1.92	-1.62	-1.65	0.26
Grant	LusLTPG5	fiber flax	2018	TCW	-2.53	-2.15	-1.92	-2.2	0.31
Grant	LusLTPG5	fiber flax	2019	TCW	-1.73	-2.66	-3.28	-2.56	0.78
L.angustifolium	LusLTPG5	wild type	2018	TCW	-2.36	-2.53	-2.75	-2.55	0.19
L.angustifolium	LusLTPG5	wild type	2019	TCW	-1.99	-2.67	-2.35	-2.34	0.34
L.bienne	LusLTPG5	wild type	2018	TCW	-1.41	-2.45	-2.93	-2.26	0.78
L.bienne	LusLTPG5	wild type	2019	TCW	-3.09	-3.83	-2.54	-3.15	0.65
Laska	LusLTPG5	fiber flax	2018	TCW	-2.04	-1.97	-1.5	-1.84	0.29
Laska	LusLTPG5	fiber flax	2019	TCW	-1.5	-2.32	-2.31	-2.04	0.47
Lirina	LusLTPG5	linseed	2018	TCW	-4.57	-3.98	-3.85	-4.13	0.38
Lirina	LusLTPG5	linseed	2019	TCW	-3.55	-3.64	-3.72	-3.64	0.09
Mogilevsky	LusLTPG5	fiber flax	2018	TCW	-1.58	-1.47	-1.59	-1.55	0.07
Mogilevsky	LusLTPG5	fiber flax	2019	TCW	-2.45	-3.01	-3.08	-2.84	0.35
Orpheus	LusLTPG5	linseed	2018	TCW	-4.1	-4.42	-4.54	-4.36	0.23
Orpheus	LusLTPG5	linseed	2019	TCW	-2.63	-4.22	-4.49	-3.78	1
Aramis	LusMC1	fiber flax	2018	TCW	-4.87	-5.26	-5.28	-5.14	0.23
Aramis	LusMC1	fiber flax	2019	TCW	-6.39	-6.01	-5.6	-6	0.39
Drakkar	LusMC1	fiber flax	2018	TCW	-5.12	-5.66	-5.57	-5.45	0.29
Drakkar	LusMC1	fiber flax	2019	TCW	-5.99	-4.57	-4.77	-5.11	0.77
Eden	LusMC1	fiber flax	2018	TCW	-5.03	-5.02	-5.16	-5.07	0.08
Eden	LusMC1	fiber flax	2019	TCW	-5.56	-5.98	-6	-5.85	0.25
Grant	LusMC1	fiber flax	2018	TCW	-4.85	-4.76	-5.03	-4.88	0.14
Grant	LusMC1	fiber flax	2019	TCW	-6.7	-6.95	-6.54	-6.73	0.21
L.angustifolium	LusMC1	wild type	2018	TCW	-4.98	-6	-5.89	-5.62	0.56
L.angustifolium	LusMC1	wild type	2019	TCW	-5.82	-6.48	-4.87	-5.72	0.81
L.bienne	LusMC1	wild type	2018	TCW	-5.17	-5.19	-5.26	-5.21	0.04
L.bienne	LusMC1	wild type	2019	TCW	-5.56	-5.64	-5.24	-5.48	0.22
Laska	LusMC1	fiber flax	2018	TCW	-5.6	-5.65	-5.46	-5.57	0.1
Laska	LusMC1	fiber flax	2019	TCW	-6.16	-5.87	-5.9	-5.98	0.16
Lirina	LusMC1	linseed	2018	TCW	-5.16	-5.09	-4.66	-4.97	0.27
Lirina	LusMC1	linseed	2019	TCW	-5.68	-5.96	-4.25	-5.3	0.92
Mogilevsky	LusMC1	fiber flax	2018	TCW	-4.72	-5	-5.05	-4.92	0.18
Mogilevsky	LusMC1	fiber flax	2019	TCW	-5.86	-7.12	-5.8	-6.26	0.75
Orpheus	LusMC1	linseed	2018	TCW	-4.9	-5.15	-4.37	-4.81	0.4
Orpheus	LusMC1	linseed	2019	TCW	-5.36	-6.17	-6.55	-6.03	0.61
Aramis	LusPMEI10	fiber flax	2018	intrusive	-7.96	-8.04	-8.08	-8.03	0.06
Aramis	LusPMEI10	fiber flax	2019	intrusive	-9.18	-8.86	-9.01	-9.02	0.16
Drakkar	LusPMEI10	fiber flax	2018	intrusive	-7.83	-8.19	-8.04	-8.02	0.18
Drakkar	LusPMEI10	fiber flax	2019	intrusive	-10.58	-10.37	-10.22	-10.39	0.18
Eden	LusPMEI10	fiber flax	2018	intrusive	-8.4	-8.47	-7.95	-8.28	0.28
Eden	LusPMEI10	fiber flax	2019	intrusive	-9.35	-9.38	-9.23	-9.32	0.08
Grant	LusPMEI10	fiber flax	2018	intrusive	-7.48	-8.15	-8	-7.88	0.35
Grant	LusPMEI10	fiber flax	2019	intrusive	-9.24	-9.11	-9.21	-9.19	0.07
L.angustifolium	LusPMEI10	wild type	2018	intrusive	-7.68	-8.4	-8.3	-8.13	0.39
L.angustifolium	LusPMEI10	wild type	2019	intrusive	-9.83	-9.89	-9.4	-9.71	0.27
L.bienne	LusPMEI10	wild type	2018	intrusive	-7.38	-7.99	-7.78	-7.71	0.31
L.bienne	LusPMEI10	wild type	2019	intrusive	-9.43	-9.47	-9.47	-9.46	0.03
Laska	LusPMEI10	fiber flax	2018	intrusive	-7.43	-7.69	-7.46	-7.53	0.14
Laska	LusPMEI10	fiber flax	2019	intrusive	-8.71	-8.84	-9.13	-8.89	0.22
Lirina	LusPMEI10	linseed	2018	intrusive	-8.53	-8.32	-8.07	-8.31	0.23
Lirina	LusPMEI10	linseed	2019	intrusive	-10.14	-11.2	-10.98	-10.77	0.56
Mogilevsky	LusPMEI10	fiber flax	2018	intrusive	-8.28	-8.05	-8.09	-8.14	0.12
Mogilevsky	LusPMEI10	fiber flax	2019	intrusive	-10.02	-9.01	-9.71	-9.58	0.51
Orpheus	LusPMEI10	linseed	2018	intrusive	-7.93	-7.8	-7.58	-7.77	0.18
Orpheus	LusPMEI10	linseed	2019	intrusive	-9.59	-10.31	-9.46	-9.79	0.45
Aramis	LusRGL6-A	fiber flax	2018	TCW	-0.46	-0.03	0.23	-0.09	0.35
Aramis	LusRGL6-A	fiber flax	2019	TCW	-1.84	-0.71	-0.45	-1	0.74
Drakkar	LusRGL6-A	fiber flax	2018	TCW	0.01	-0.09	-0.02	-0.04	0.05
Drakkar	LusRGL6-A	fiber flax	2019	TCW	-1.69	-2.11	-1.8	-1.87	0.22
Eden	LusRGL6-A	fiber flax	2018	TCW	0.36	0.22	0.26	0.28	0.07
Eden	LusRGL6-A	fiber flax	2019	TCW	0.08	-0.46	0.07	-0.11	0.31
Grant	LusRGL6-A	fiber flax	2018	TCW	-0.83	-0.13	-0.39	-0.45	0.35
Grant	LusRGL6-A	fiber flax	2019	TCW	-1.13	-1.77	-2.11	-1.67	0.5
L.angustifolium	LusRGL6-A	wild type	2018	TCW	-1.81	-1.15	-1.41	-1.46	0.33
L.angustifolium	LusRGL6-A	wild type	2019	TCW	-1.5	-2.02	-1.01	-1.51	0.51
L.bienne	LusRGL6-A	wild type	2018	TCW	-1.34	-1.47	-1.42	-1.41	0.07
L.bienne	LusRGL6-A	wild type	2019	TCW	-2.31	-2.15	-2.05	-2.17	0.13
Laska	LusRGL6-A	fiber flax	2018	TCW	-0.03	0.07	0.12	0.05	0.08
Laska	LusRGL6-A	fiber flax	2019	TCW	-0.55	-1.25	-1.04	-0.95	0.36
Lirina	LusRGL6-A	linseed	2018	TCW	-1.64	-1.57	-1.51	-1.58	0.07
Lirina	LusRGL6-A	linseed	2019	TCW	-2.01	-1.88	-1.66	-1.85	0.18
Mogilevsky	LusRGL6-A	fiber flax	2018	TCW	0.11	0.27	0.12	0.17	0.09
Mogilevsky	LusRGL6-A	fiber flax	2019	TCW	-1.34	-1.89	-1.55	-1.59	0.28
Orpheus	LusRGL6-A	linseed	2018	TCW	-1.71	-2.09	-2.1	-1.97	0.22
Orpheus	LusRGL6-A	linseed	2019	TCW	-0.78	-1.4	-1.32	-1.17	0.34
Aramis	LusRLP7	fiber flax	2018	intrusive	-13.3	-13.96	-14.3	-13.86	0.51
Aramis	LusRLP7	fiber flax	2019	intrusive	-9.69	-9.89	-9.38	-9.65	0.26
Drakkar	LusRLP7	fiber flax	2018	intrusive	-12.53	-11.82	-13.12	-12.49	0.65
Drakkar	LusRLP7	fiber flax	2019	intrusive	-13.67	-14.18	-14.33	-14.06	0.35
Eden	LusRLP7	fiber flax	2018	intrusive	-14.51	-15.6	-14.72	-14.94	0.58
Eden	LusRLP7	fiber flax	2019	intrusive	-10.47	-11.5	-10.72	-10.9	0.53
Grant	LusRLP7	fiber flax	2018	intrusive	-11.06	-11.2	-13.04	-11.77	1.11
Grant	LusRLP7	fiber flax	2019	intrusive	-12.61	-12.17	-11.63	-12.13	0.49
L.angustifolium	LusRLP7	wild type	2018	intrusive	-13.67	-14.03	-13.47	-13.72	0.28
L.angustifolium	LusRLP7	wild type	2019	intrusive	-10.53	-10.46	-11.24	-10.75	0.43
L.bienne	LusRLP7	wild type	2018	intrusive	-12.67	-12.69	-13.71	-13.02	0.6
L.bienne	LusRLP7	wild type	2019	intrusive	-11.01	-11.65	-11.93	-11.53	0.47
Laska	LusRLP7	fiber flax	2018	intrusive	-13.37	-14.01	-12.77	-13.38	0.62
Laska	LusRLP7	fiber flax	2019	intrusive	-11.8	-12.57	-11.54	-11.97	0.54
Lirina	LusRLP7	linseed	2018	intrusive	-12.34	-12.48	-13.46	-12.76	0.61
Lirina	LusRLP7	linseed	2019	intrusive	-11.2	-13.44	-12.91	-12.52	1.17
Mogilevsky	LusRLP7	fiber flax	2018	intrusive	-13.76	-14.01	-13.74	-13.84	0.15
Mogilevsky	LusRLP7	fiber flax	2019	intrusive	-11.3	-12.63	-12.87	-12.27	0.85
Orpheus	LusRLP7	linseed	2018	intrusive	-12.15	-11.83	-12.92	-12.3	0.56
Orpheus	LusRLP7	linseed	2019	intrusive	-13.43	-13.88	-12.94	-13.42	0.47
Aramis	LusRRT1-A	fiber flax	2018	TCW	-3.33	-3.49	-3.32	-3.38	0.09
Aramis	LusRRT1-A	fiber flax	2019	TCW	-3.97	-2.63	-2.93	-3.18	0.71
Drakkar	LusRRT1-A	fiber flax	2018	TCW	-3.91	-3.25	-3.61	-3.59	0.33
Drakkar	LusRRT1-A	fiber flax	2019	TCW	-3.49	-3.73	-3.13	-3.45	0.3
Eden	LusRRT1-A	fiber flax	2018	TCW	-3.04	-2.74	-2.83	-2.87	0.15
Eden	LusRRT1-A	fiber flax	2019	TCW	-1.68	-2.44	-1.3	-1.81	0.58
Grant	LusRRT1-A	fiber flax	2018	TCW	-3.61	-2.92	-3	-3.18	0.38
Grant	LusRRT1-A	fiber flax	2019	TCW	-2.75	-3	-3.65	-3.13	0.47
L.angustifolium	LusRRT1-A	wild type	2018	TCW	-3.98	-4.21	-3.77	-3.99	0.22
L.angustifolium	LusRRT1-A	wild type	2019	TCW	-3.36	-3.48	-3.4	-3.41	0.06
L.bienne	LusRRT1-A	wild type	2018	TCW	-3.45	-3.84	-3.76	-3.68	0.21
L.bienne	LusRRT1-A	wild type	2019	TCW	-3.85	-3.53	-3.43	-3.6	0.22
Laska	LusRRT1-A	fiber flax	2018	TCW	-3.46	-3.33	-3.49	-3.43	0.08
Laska	LusRRT1-A	fiber flax	2019	TCW	-3.07	-3.86	-3.79	-3.57	0.43
Lirina	LusRRT1-A	linseed	2018	TCW	-4.54	-4.49	-4.53	-4.52	0.02
Lirina	LusRRT1-A	linseed	2019	TCW	-4.5	-4.9	-4.41	-4.61	0.26
Mogilevsky	LusRRT1-A	fiber flax	2018	TCW	-3.36	-3.07	-3.18	-3.2	0.15
Mogilevsky	LusRRT1-A	fiber flax	2019	TCW	-4.04	-3.59	-3.9	-3.84	0.23
Orpheus	LusRRT1-A	linseed	2018	TCW	-4.99	-5.25	-5.1	-5.12	0.13
Orpheus	LusRRT1-A	linseed	2019	TCW	-3.53	-3.64	-3.48	-3.55	0.08
Aramis	LusRRT1-B	fiber flax	2018	TCW	-3.11	-3.11	-3	-3.07	0.06
Aramis	LusRRT1-B	fiber flax	2019	TCW	-3.51	-2.38	-2.12	-2.67	0.74
Drakkar	LusRRT1-B	fiber flax	2018	TCW	-3.74	-3	-3.38	-3.38	0.37
Drakkar	LusRRT1-B	fiber flax	2019	TCW	-2.37	-3.44	-2.3	-2.7	0.64
Eden	LusRRT1-B	fiber flax	2018	TCW	-2.77	-2.65	-2.83	-2.75	0.09
Eden	LusRRT1-B	fiber flax	2019	TCW	-1.37	-1.88	-1.19	-1.48	0.36
Grant	LusRRT1-B	fiber flax	2018	TCW	-3.45	-2.69	-2.77	-2.97	0.42
Grant	LusRRT1-B	fiber flax	2019	TCW	-1.84	-2.5	-3.04	-2.46	0.6
L.angustifolium	LusRRT1-B	wild type	2018	TCW	-3.59	-3.94	-3.46	-3.66	0.25
L.angustifolium	LusRRT1-B	wild type	2019	TCW	-2.9	-3.42	-3.06	-3.13	0.27
L.bienne	LusRRT1-B	wild type	2018	TCW	-3.12	-3.56	-3.58	-3.42	0.26
L.bienne	LusRRT1-B	wild type	2019	TCW	-4.19	-4.27	-3.7	-4.05	0.31
Laska	LusRRT1-B	fiber flax	2018	TCW	-3.36	-3.22	-3.42	-3.34	0.1
Laska	LusRRT1-B	fiber flax	2019	TCW	-2.37	-3.29	-3.39	-3.02	0.56
Lirina	LusRRT1-B	linseed	2018	TCW	-4.08	-4.06	-4.18	-4.11	0.06
Lirina	LusRRT1-B	linseed	2019	TCW	-3.72	-3.72	-3.28	-3.58	0.25
Mogilevsky	LusRRT1-B	fiber flax	2018	TCW	-3.24	-2.95	-3.13	-3.11	0.15
Mogilevsky	LusRRT1-B	fiber flax	2019	TCW	-3.32	-2.9	-2.79	-3	0.28
Orpheus	LusRRT1-B	linseed	2018	TCW	-4.65	-4.81	-4.61	-4.69	0.1
Orpheus	LusRRT1-B	linseed	2019	TCW	-2.58	-2.51	-2.64	-2.58	0.06
Aramis	LusSWEET15	fiber flax	2018	TCW	-1.89	-2.81	-2.14	-2.28	0.48
Aramis	LusSWEET15	fiber flax	2019	TCW	-1.68	-2.07	-1.38	-1.71	0.35
Drakkar	LusSWEET15	fiber flax	2018	TCW	-2.8	-3.12	-2.96	-2.96	0.16
Drakkar	LusSWEET15	fiber flax	2019	TCW	-2.4	-1.19	-1.54	-1.71	0.62
Eden	LusSWEET15	fiber flax	2018	TCW	-1.73	-2.01	-1.67	-1.8	0.18
Eden	LusSWEET15	fiber flax	2019	TCW	-0.68	-1.37	-1.2	-1.09	0.36
Grant	LusSWEET15	fiber flax	2018	TCW	-3.19	-2.08	-2.41	-2.56	0.57
Grant	LusSWEET15	fiber flax	2019	TCW	-1.65	-2.25	-1.97	-1.96	0.3
L.angustifolium	LusSWEET15	wild type	2018	TCW	-2.9	-2.5	-2.45	-2.62	0.25
L.angustifolium	LusSWEET15	wild type	2019	TCW	-2.4	-2.98	-2.15	-2.51	0.43
L.bienne	LusSWEET15	wild type	2018	TCW	-2.93	-2.35	-3.01	-2.76	0.36
L.bienne	LusSWEET15	wild type	2019	TCW	-3.29	-2.63	-3.15	-3.02	0.35
Laska	LusSWEET15	fiber flax	2018	TCW	-3.32	-3.36	-3.27	-3.32	0.05
Laska	LusSWEET15	fiber flax	2019	TCW	-1.16	-1.26	-1.05	-1.16	0.1
Lirina	LusSWEET15	linseed	2018	TCW	-3.4	-3.52	-3.48	-3.47	0.06
Lirina	LusSWEET15	linseed	2019	TCW	-2.39	-2.46	-1.98	-2.28	0.26
Mogilevsky	LusSWEET15	fiber flax	2018	TCW	-2.18	-1.84	-2.34	-2.12	0.25
Mogilevsky	LusSWEET15	fiber flax	2019	TCW	-1.4	-2.12	-1.09	-1.53	0.53
Orpheus	LusSWEET15	linseed	2018	TCW	-3.08	-2.88	-3	-2.99	0.1
Orpheus	LusSWEET15	linseed	2019	TCW	-1.5	-2.63	-1.87	-2	0.58
Aramis	LusTH8	fiber flax	2018	TCW	-4.66	-4.13	-4.54	-4.44	0.28
Aramis	LusTH8	fiber flax	2019	TCW	-5.63	-4.62	-4.65	-4.97	0.57
Drakkar	LusTH8	fiber flax	2018	TCW	-4.98	-5.4	-4.99	-5.12	0.24
Drakkar	LusTH8	fiber flax	2019	TCW	-5.3	-4.19	-4.12	-4.54	0.66
Eden	LusTH8	fiber flax	2018	TCW	-3.79	-4.8	-4.65	-4.41	0.55
Eden	LusTH8	fiber flax	2019	TCW	-3.7	-4.45	-3.81	-3.99	0.4
Grant	LusTH8	fiber flax	2018	TCW	-3.67	-3.92	-4.84	-4.14	0.62
Grant	LusTH8	fiber flax	2019	TCW	-5.29	-4.9	-5.47	-5.22	0.29
L.angustifolium	LusTH8	wild type	2018	TCW	-3.64	-3.38	-3.8	-3.61	0.21
L.angustifolium	LusTH8	wild type	2019	TCW	-3.97	-4.72	-3.62	-4.1	0.56
L.bienne	LusTH8	wild type	2018	TCW	-3.67	-4.14	-3.82	-3.88	0.24
L.bienne	LusTH8	wild type	2019	TCW	-3.9	-3.42	-3.11	-3.48	0.4
Laska	LusTH8	fiber flax	2018	TCW	-5.9	-5.91	-5.37	-5.73	0.31
Laska	LusTH8	fiber flax	2019	TCW	-5.32	-5.11	-5.19	-5.21	0.11
Lirina	LusTH8	linseed	2018	TCW	-4.02	-3.8	-3.37	-3.73	0.33
Lirina	LusTH8	linseed	2019	TCW	-4.03	-4.47	-4.52	-4.34	0.27
Mogilevsky	LusTH8	fiber flax	2018	TCW	-4.65	-4.77	-5.07	-4.83	0.22
Mogilevsky	LusTH8	fiber flax	2019	TCW	-5.62	-5.98	-5.54	-5.71	0.24
Orpheus	LusTH8	linseed	2018	TCW	-3.16	-3.11	-2.48	-2.92	0.38
Orpheus	LusTH8	linseed	2019	TCW	-3.5	-5.03	-5.2	-4.58	0.94
Aramis	LusTLP	fiber flax	2018	intrusive	-7.87	-7.99	-7.52	-7.79	0.25
Aramis	LusTLP	fiber flax	2019	intrusive	-11.21	-10.84	-10.36	-10.8	0.42
Drakkar	LusTLP	fiber flax	2018	intrusive	-8.4	-7.91	-8.24	-8.18	0.25
Drakkar	LusTLP	fiber flax	2019	intrusive	-10.84	-10.78	-10.75	-10.79	0.04
Eden	LusTLP	fiber flax	2018	intrusive	-7.19	-7.27	-6.82	-7.1	0.24
Eden	LusTLP	fiber flax	2019	intrusive	-10.12	-10.21	-10.57	-10.3	0.24
Grant	LusTLP	fiber flax	2018	intrusive	-8.15	-9.06	-8.09	-8.44	0.54
Grant	LusTLP	fiber flax	2019	intrusive	-10.19	-9.97	-10.26	-10.14	0.15
L.angustifolium	LusTLP	wild type	2018	intrusive	-8.59	-8.53	-8.34	-8.49	0.13
L.angustifolium	LusTLP	wild type	2019	intrusive	-9.31	-10.04	-10.82	-10.06	0.75
L.bienne	LusTLP	wild type	2018	intrusive	-8.99	-8.73	-8.51	-8.74	0.24
L.bienne	LusTLP	wild type	2019	intrusive	-10.29	-10.17	-10.78	-10.41	0.32
Laska	LusTLP	fiber flax	2018	intrusive	-6.87	-7.16	-6.29	-6.77	0.45
Laska	LusTLP	fiber flax	2019	intrusive	-8.98	-10.45	-9.06	-9.5	0.83
Lirina	LusTLP	linseed	2018	intrusive	-8	-8.03	-7.21	-7.75	0.47
Lirina	LusTLP	linseed	2019	intrusive	-10.13	-10.05	-9.48	-9.89	0.36
Mogilevsky	LusTLP	fiber flax	2018	intrusive	-8.23	-7.73	-8.03	-8	0.25
Mogilevsky	LusTLP	fiber flax	2019	intrusive	-10.22	-10.7	-9.91	-10.28	0.4
Orpheus	LusTLP	linseed	2018	intrusive	-7.98	-7.09	-8.23	-7.77	0.6
Orpheus	LusTLP	linseed	2019	intrusive	-9.29	-9.85	-9.57	-9.57	0.28
Aramis	LusWAKL20	fiber flax	2018	TCW	-8	-8.13	-8.15	-8.09	0.08
Aramis	LusWAKL20	fiber flax	2019	TCW	-8.62	-7.52	-7.82	-7.99	0.57
Drakkar	LusWAKL20	fiber flax	2018	TCW	-8.32	-7.43	-7.99	-7.91	0.45
Drakkar	LusWAKL20	fiber flax	2019	TCW	-7.74	-7.06	-7.72	-7.51	0.39
Eden	LusWAKL20	fiber flax	2018	TCW	-7.96	-7.71	-7.7	-7.79	0.15
Eden	LusWAKL20	fiber flax	2019	TCW	-7.66	-8.15	-8.09	-7.97	0.27
Grant	LusWAKL20	fiber flax	2018	TCW	-7.91	-8.06	-8.61	-8.19	0.37
Grant	LusWAKL20	fiber flax	2019	TCW	-8.45	-9.01	-8.51	-8.66	0.31
L.angustifolium	LusWAKL20	wild type	2018	TCW	-8.22	-8.64	-8.17	-8.34	0.26
L.angustifolium	LusWAKL20	wild type	2019	TCW	-8.7	-9.94	-8.15	-8.93	0.92
L.bienne	LusWAKL20	wild type	2018	TCW	-8.23	-7.9	-7.86	-8	0.2
L.bienne	LusWAKL20	wild type	2019	TCW	-8.49	-8.85	-8.93	-8.76	0.23
Laska	LusWAKL20	fiber flax	2018	TCW	-8.01	-7.61	-7.76	-7.8	0.2
Laska	LusWAKL20	fiber flax	2019	TCW	-8.21	-7.85	-8.02	-8.03	0.18
Lirina	LusWAKL20	linseed	2018	TCW	-7.49	-7.62	-7.24	-7.45	0.19
Lirina	LusWAKL20	linseed	2019	TCW	-9.08	-8.95	-9.12	-9.05	0.09
Mogilevsky	LusWAKL20	fiber flax	2018	TCW	-7.56	-7.6	-7.72	-7.63	0.08
Mogilevsky	LusWAKL20	fiber flax	2019	TCW	-7.77	-9.6	-7.86	-8.41	1.03
Orpheus	LusWAKL20	linseed	2018	TCW	-7.87	-7.85	-7.55	-7.75	0.18
Orpheus	LusWAKL20	linseed	2019	TCW	-8.17	-8.69	-9.12	-8.66	0.47
Aramis	LusWAT1-R	fiber flax	2018	intrusive	-8.8	-8.6	-9.05	-8.82	0.23
Aramis	LusWAT1-R	fiber flax	2019	intrusive	-6.87	-7.18	-7.31	-7.12	0.23
Drakkar	LusWAT1-R	fiber flax	2018	intrusive	-10.12	-10	-10.36	-10.16	0.18
Drakkar	LusWAT1-R	fiber flax	2019	intrusive	-10.06	-10.87	-9.93	-10.29	0.51
Eden	LusWAT1-R	fiber flax	2018	intrusive	-9.44	-9.82	-9.68	-9.65	0.19
Eden	LusWAT1-R	fiber flax	2019	intrusive	-7.09	-7.77	-7.24	-7.36	0.36
Grant	LusWAT1-R	fiber flax	2018	intrusive	-8.63	-8.71	-8.85	-8.73	0.12
Grant	LusWAT1-R	fiber flax	2019	intrusive	-9.22	-8.91	-9.13	-9.09	0.16
L.angustifolium	LusWAT1-R	wild type	2018	intrusive	-11.04	-10.28	-10.33	-10.55	0.42
L.angustifolium	LusWAT1-R	wild type	2019	intrusive	-8.8	-9.09	-9.9	-9.27	0.57
L.bienne	LusWAT1-R	wild type	2018	intrusive	-11.09	-10.99	-11.07	-11.05	0.05
L.bienne	LusWAT1-R	wild type	2019	intrusive	-8.88	-8.57	-9.1	-8.85	0.26
Laska	LusWAT1-R	fiber flax	2018	intrusive	-9.85	-9.96	-10.06	-9.96	0.1
Laska	LusWAT1-R	fiber flax	2019	intrusive	-10.26	-10.02	-10.78	-10.36	0.39
Lirina	LusWAT1-R	linseed	2018	intrusive	-11.19	-11.44	-11.84	-11.49	0.33
Lirina	LusWAT1-R	linseed	2019	intrusive	-10.48	-11.8	-11.93	-11.4	0.8
Mogilevsky	LusWAT1-R	fiber flax	2018	intrusive	-9.18	-9.2	-9.54	-9.31	0.2
Mogilevsky	LusWAT1-R	fiber flax	2019	intrusive	-8.74	-8.52	-9.04	-8.77	0.26
Orpheus	LusWAT1-R	linseed	2018	intrusive	-10.53	-11.8	-11.72	-11.35	0.71
Orpheus	LusWAT1-R	linseed	2019	intrusive	-10.39	-11.43	-10.75	-10.86	0.53
Aramis	LusWNK-1	fiber flax	2018	intrusive	-4.99	-4.23	-5.09	-4.77	0.47
Aramis	LusWNK-1	fiber flax	2019	intrusive	-4.3	-4.48	-4.75	-4.51	0.22
Drakkar	LusWNK-1	fiber flax	2018	intrusive	-6.44	-6.3	-6.39	-6.38	0.07
Drakkar	LusWNK-1	fiber flax	2019	intrusive	-5.56	-5.81	-4.05	-5.14	0.95
Eden	LusWNK-1	fiber flax	2018	intrusive	-5.42	-5.4	-5.06	-5.29	0.2
Eden	LusWNK-1	fiber flax	2019	intrusive	-4.78	-5.46	-5.14	-5.13	0.34
Grant	LusWNK-1	fiber flax	2018	intrusive	-4.13	-4.92	-5.24	-4.76	0.57
Grant	LusWNK-1	fiber flax	2019	intrusive	-5.41	-5.2	-6.03	-5.55	0.43
L.angustifolium	LusWNK-1	wild type	2018	intrusive	-5.83	-6.17	-6.08	-6.03	0.17
L.angustifolium	LusWNK-1	wild type	2019	intrusive	-5.26	-5.68	-5.79	-5.58	0.28
L.bienne	LusWNK-1	wild type	2018	intrusive	-5.6	-6.36	-6.03	-6	0.38
L.bienne	LusWNK-1	wild type	2019	intrusive	-4.7	-4.2	-4.92	-4.61	0.37
Laska	LusWNK-1	fiber flax	2018	intrusive	-4.7	-5.16	-5.46	-5.11	0.38
Laska	LusWNK-1	fiber flax	2019	intrusive	-5.2	-5.09	-5.07	-5.12	0.07
Lirina	LusWNK-1	linseed	2018	intrusive	-5.34	-5.23	-5.69	-5.42	0.24
Lirina	LusWNK-1	linseed	2019	intrusive	-6.17	-6.4	-7.64	-6.74	0.79
Mogilevsky	LusWNK-1	fiber flax	2018	intrusive	-5.24	-4.86	-5.52	-5.21	0.33
Mogilevsky	LusWNK-1	fiber flax	2019	intrusive	-5.38	-5.13	-5.44	-5.32	0.16
Orpheus	LusWNK-1	linseed	2018	intrusive	-4.65	-4.38	-4.92	-4.65	0.27
Orpheus	LusWNK-1	linseed	2019	intrusive	-4.71	-6.29	-6.2	-5.73	0.89
Aramis	LusWRKY2	fiber flax	2018	intrusive	-9.08	-8.84	-8.52	-8.81	0.28
Aramis	LusWRKY2	fiber flax	2019	intrusive	-7.34	-7.15	-7.18	-7.23	0.1
Drakkar	LusWRKY2	fiber flax	2018	intrusive	-8.16	-7.83	-8.08	-8.03	0.17
Drakkar	LusWRKY2	fiber flax	2019	intrusive	-8.51	-8.8	-8.71	-8.67	0.15
Eden	LusWRKY2	fiber flax	2018	intrusive	-8.49	-8.74	-8.47	-8.57	0.15
Eden	LusWRKY2	fiber flax	2019	intrusive	-7.6	-7.81	-7.25	-7.55	0.28
Grant	LusWRKY2	fiber flax	2018	intrusive	-7.44	-7.46	-8.22	-7.71	0.44
Grant	LusWRKY2	fiber flax	2019	intrusive	-8.35	-8.22	-8.23	-8.27	0.07
L.angustifolium	LusWRKY2	wild type	2018	intrusive	-8.24	-8.72	-8.74	-8.57	0.29
L.angustifolium	LusWRKY2	wild type	2019	intrusive	-7.57	-7.4	-7.59	-7.52	0.1
L.bienne	LusWRKY2	wild type	2018	intrusive	-7.91	-8.75	-8.52	-8.4	0.44
L.bienne	LusWRKY2	wild type	2019	intrusive	-7.74	-8.02	-8.43	-8.06	0.35
Laska	LusWRKY2	fiber flax	2018	intrusive	-8.1	-8.04	-7.76	-7.97	0.18
Laska	LusWRKY2	fiber flax	2019	intrusive	-7.78	-7.49	-7.71	-7.66	0.15
Lirina	LusWRKY2	linseed	2018	intrusive	-8.62	-8.73	-8.45	-8.6	0.14
Lirina	LusWRKY2	linseed	2019	intrusive	-9.82	-10.08	-9.96	-9.95	0.13
Mogilevsky	LusWRKY2	fiber flax	2018	intrusive	-7.96	-7.7	-8.21	-7.95	0.25
Mogilevsky	LusWRKY2	fiber flax	2019	intrusive	-7.98	-7.97	-8.35	-8.1	0.21
Orpheus	LusWRKY2	linseed	2018	intrusive	-8.05	-8.02	-8.62	-8.23	0.34
Orpheus	LusWRKY2	linseed	2019	intrusive	-8.89	-9.74	-9.34	-9.32	0.43
