# Supplementary material for: The Toolbox for Fiber Flax Breeding: A Pipeline From Gene Expression to Fiber Quality
Source: Front Genet. 2020 Nov 12;11:589881. doi: 10.3389/fgene.2020.589881 (PMC7690631; doi:10.3389/fgene.2020.589881)
Supplement: Supplementary Table 3 — Single-nucleotide polymorphisms (SNPs) found in the studied genes (TCW-upregulated). [file Table_3.XLSX]

## Sheet: subseted_varscan_flax (2)
Table S3. Single-nucleotide polymorphisms (SNP) found in studied genes (TCW-upregulated);
0 - the refference nucleotide, 1 - the alternative nucleotide; a number after colon indicates the read depth at a position
Scaffold	Positon	Refference	Alternative	Gene ID	L.bienne1	L.bienne2	L.bienne3	Grant1	Grant2	Grant3	Lirina1	Lirina2	Lirina3
scaffold859	119591	T	C	Lus10007296.g	1/1:589	1/1:359	1/1:334	1/1:310	1/1:568	1/1:483	0/0:347	0/0:381	0/0:386
scaffold859	120290	G	A	Lus10007296.g	1/1:540	1/1:472	1/1:510	1/1:522	1/1:464	1/1:509	0/0:327	0/0:491	0/0:438
scaffold859	121671	A	G	Lus10007296.g	1/1:418	1/1:181	1/1:202	1/1:157	1/1:328	1/1:335	0/0:94	0/0:101	0/0:105
scaffold859	121731	G	A	Lus10007296.g	1/1:375	1/1:159	1/1:184	1/1:136	1/1:302	1/1:317	0/0:118	0/0:119	0/0:118
scaffold859	122013	C	T	Lus10007296.g	1/1:415	1/1:154	1/1:208	1/1:176	1/1:358	1/1:345	0/0:92	0/0:118	0/0:104
scaffold859	122508	A	C	Lus10007296.g	1/1:340	1/1:144	1/1:153	1/1:100	1/1:297	1/1:219	0/0:90	0/0:65	0/0:69
scaffold859	123246	G	A	Lus10007296.g	1/1:287	1/1:108	1/1:107	1/1:73	1/1:201	1/1:206	0/0:50	0/0:40	0/0:72
scaffold259	26161	C	T	Lus10007538.g	1/1:338	1/1:265	1/1:182	1/1:323	1/1:215	1/1:327	1/1:370	1/1:373	1/1:311
scaffold259	26194	T	A	Lus10007538.g	1/1:363	1/1:265	1/1:183	1/1:317	1/1:231	1/1:334	1/1:395	1/1:377	1/1:313
scaffold259	28127	A	G	Lus10007538.g	0/0:355	0/1:374	0/1:395	1/1:459	1/1:362	1/1:347	0/0:399	0/0:489	0/0:342
scaffold259	28415	G	A	Lus10007538.g	1/1:406	1/1:350	1/1:276	1/1:349	1/1:363	1/1:325	1/1:447	1/1:460	1/1:362
scaffold259	28850	G	A	Lus10007538.g	1/1:317	1/1:221	1/1:239	1/1:287	1/1:231	1/1:260	1/1:347	1/1:402	1/1:306
scaffold259	28964	C	T	Lus10007538.g	1/1:410	1/1:329	1/1:297	1/1:383	1/1:295	1/1:325	1/1:448	1/1:496	1/1:370
scaffold259	29349	C	T	Lus10007538.g	1/1:499	0/1:377	0/1:331	0/0:476	0/0:410	0/0:377	1/1:492	1/1:503	1/1:434
scaffold259	29573	T	C	Lus10007538.g	1/1:460	1/1:399	1/1:329	1/1:458	1/1:442	1/1:407	1/1:445	1/1:461	1/1:475
scaffold259	29938	C	T	Lus10007538.g	1/1:559	1/1:351	1/1:326	1/1:459	1/1:455	1/1:338	1/1:533	1/1:550	1/1:509
scaffold259	29983	C	T	Lus10007538.g	1/1:516	1/1:473	1/1:428	1/1:537	1/1:508	1/1:408	1/1:529	1/1:538	1/1:504
scaffold259	30043	T	C	Lus10007538.g	1/1:525	1/1:492	1/1:489	1/1:513	1/1:487	1/1:483	1/1:473	1/1:506	1/1:462
scaffold259	30163	A	G	Lus10007538.g	0/0:566	0/0:428	0/0:436	0/0:533	0/0:550	0/0:541	1/1:510	1/1:501	1/1:512
scaffold259	30166	T	C	Lus10007538.g	1/1:505	1/1:390	1/1:379	1/1:493	1/1:505	1/1:484	1/1:511	1/1:500	1/1:510
scaffold259	30919	A	G	Lus10007538.g	0/0:558	0/1:493	0/1:510	1/1:536	1/1:555	1/1:535	0/0:573	0/0:578	0/0:566
scaffold259	31021	G	A	Lus10007538.g	1/1:547	0/1:420	0/1:434	0/0:523	0/0:550	0/0:561	1/1:546	1/1:568	1/1:527
scaffold281	219825	G	A	Lus10007975.g	1/1:394	1/1:179	1/1:216	0/1:189	0/1:284	0/0:311	1/1:124	1/1:172	1/1:139
scaffold157	171830	C	T	Lus10008225.g	0/0:109	0/0:46	0/0:53	0/0:41	0/0:78	0/0:79	1/1:18	1/1:29	1/1:26
scaffold157	173667	T	A	Lus10008225.g	0/1:124	0/1:63	0/1:44	0/1:47	0/1:73	0/1:82	0/1:23	0/1:27	0/1:25
scaffold157	173676	T	C	Lus10008225.g	0/1:108	0/1:54	0/1:39	0/1:35	0/1:67	0/1:73	0/1:16	0/1:25	0/1:20
scaffold1331	314229	T	C	Lus10009582.g	1/1:97	1/1:94	1/1:116	1/1:120	1/1:106	1/1:89	1/1:102	1/1:377	1/1:276
scaffold1331	314381	T	C	Lus10009582.g	1/1:90	1/1:72	0/1:88	1/1:78	1/1:71	1/1:69	1/1:91	1/1:314	1/1:240
scaffold1331	314648	T	C	Lus10009582.g	1/1:33	0/1:29	0/1:47	0/0:105	0/0:121	0/0:99	0/0:137	0/0:380	0/0:267
scaffold1331	314674	C	T	Lus10009582.g	1/1:26	0/0:23	0/1:43	0/0:101	0/0:114	0/0:103	0/0:136	0/0:369	0/0:267
scaffold1331	314692	TC	T	Lus10009582.g	0/1:23	0/0:25	0/0:55	0/0:116	0/0:127	0/0:113	0/0:151	0/0:383	0/0:276
scaffold1331	314796	C	T	Lus10009582.g	1/1:30	0/0:23	0/1:60	0/0:118	0/0:128	0/0:114	0/0:158	0/0:392	0/0:271
scaffold1331	314879	A	G	Lus10009582.g	1/1:28	0/0:21	0/1:65	0/0:114	0/0:125	0/0:89	0/0:145	0/0:358	0/0:255
scaffold1331	314903	C	T	Lus10009582.g	1/1:25	0/0:25	0/1:60	0/0:102	0/0:102	0/0:77	0/0:126	0/0:316	0/0:221
scaffold1331	314922	T	G	Lus10009582.g	1/1:21	0/0:23	0/1:60	0/0:100	0/0:102	0/0:76	0/0:115	0/0:308	0/0:213
scaffold1331	315165	G	A	Lus10009582.g	1/1:23	0/0:18	0/1:43	0/0:56	0/0:62	0/0:45	0/0:59	0/0:202	0/0:184
scaffold1331	315176	C	G	Lus10009582.g	1/1:18	0/0:18	0/1:45	0/0:57	0/0:55	0/0:40	0/0:55	0/0:191	0/0:175
scaffold1331	315186	A	T	Lus10009582.g	1/1:10	0/0:18	0/1:39	0/0:57	0/0:53	0/0:39	0/0:54	0/0:183	0/0:169
scaffold1331	315191	C	T	Lus10009582.g	1/1:10	0/0:19	0/1:40	0/0:53	0/0:48	0/0:39	0/0:54	0/0:178	0/0:168
scaffold1331	315205	T	C	Lus10009582.g	1/1:11	0/0:21	0/1:39	0/0:53	0/0:52	0/0:37	0/0:56	0/0:176	0/0:161
scaffold1331	315208	A	G	Lus10009582.g	1/1:11	0/0:21	0/1:40	0/0:54	0/0:52	0/0:36	0/0:55	0/0:179	0/0:157
scaffold1331	315317	C	T	Lus10009582.g	1/1:15	0/0:22	1/1:45	0/0:44	0/0:41	0/0:39	0/0:68	0/0:185	0/0:146
scaffold1331	315380	A	T	Lus10009582.g	1/1:9	0/0:24	1/1:44	0/0:37	0/0:46	0/0:49	0/0:75	0/0:188	0/0:164
scaffold1331	315423	G	A	Lus10009582.g	1/1:30	0/1:29	0/0:44	0/0:34	0/0:38	0/0:54	0/0:76	0/0:192	0/0:167
scaffold1331	315431	G	A	Lus10009582.g	1/1:32	0/1:29	0/0:43	0/0:33	0/0:37	0/0:56	0/0:79	0/0:194	0/0:173
scaffold1331	315437	C	T	Lus10009582.g	1/1:33	0/1:31	0/0:43	0/0:33	0/0:36	0/0:58	0/0:80	0/0:193	0/0:176
scaffold1331	315445	A	AAT	Lus10009582.g	1/1:28	0/1:32	0/0:42	0/0:29	0/0:41	0/0:55	0/0:76	0/0:186	0/0:164
scaffold1331	315678	G	A	Lus10009582.g	1/1:89	1/1:44	0/1:46	0/0:36	0/0:77	0/0:63	0/0:69	0/0:227	0/0:204
scaffold200	95899	G	T	Lus10009917.g	1/1:504	1/1:206	1/1:172	1/1:65	1/1:207	1/1:394	./.:.	1/1:10	./.:.
scaffold200	96016	T	G	Lus10009917.g	1/1:319	1/1:266	1/1:223	1/1:96	1/1:257	1/1:379	./.:.	1/1:18	1/1:9
scaffold200	96130	A	G	Lus10009917.g	0/0:308	0/0:268	0/0:225	0/1:96	1/1:252	0/0:379	./.:.	1/1:16	./.:.
scaffold200	96142	A	G	Lus10009917.g	0/0:355	0/0:275	0/0:226	0/1:98	1/1:280	0/0:396	./.:.	1/1:20	./.:.
scaffold200	96421	C	A	Lus10009917.g	0/0:569	0/0:291	0/0:230	0/1:126	0/0:461	1/1:538	0/0:11	0/0:50	0/0:42
scaffold200	96427	C	A	Lus10009917.g	0/0:581	0/0:286	0/0:228	0/1:129	0/0:464	1/1:544	0/0:11	0/0:50	0/0:42
scaffold200	97489	A	G	Lus10009917.g	0/0:567	0/0:228	0/0:188	0/1:99	1/1:392	0/0:524	1/1:10	1/1:34	1/1:59
scaffold200	97519	A	G	Lus10009917.g	1/1:531	1/1:195	1/1:193	0/1:73	0/0:420	1/1:486	0/0:14	0/0:37	0/0:48
scaffold200	97558	C	A	Lus10009917.g	0/0:586	0/0:302	0/0:339	0/1:127	1/1:478	0/0:543	1/1:18	1/1:35	1/1:54
scaffold744	39514	A	G	Lus10011335.g	1/1:579	1/1:550	1/1:553	0/1:488	0/0:581	1/1:566	1/1:526	1/1:532	1/1:528
scaffold744	40211	G	A	Lus10011335.g	0/0:592	0/0:478	0/0:526	0/1:527	0/0:590	0/0:484	0/0:528	0/0:509	0/0:545
scaffold744	40232	G	A	Lus10011335.g	0/0:595	0/0:559	0/0:491	0/1:477	0/0:566	1/1:456	0/0:531	0/0:510	0/0:540
scaffold744	40241	C	A	Lus10011335.g	0/0:601	0/0:559	0/0:515	0/1:467	0/0:555	1/1:472	0/0:517	0/0:517	0/0:536
scaffold744	40820	G	A	Lus10011335.g	0/0:434	0/0:307	0/0:256	0/1:136	0/0:428	1/1:338	0/0:187	0/0:237	0/0:198
scaffold744	40874	A	G	Lus10011335.g	0/0:341	0/0:218	0/0:160	0/1:48	0/0:314	1/1:223	0/0:120	0/0:152	0/0:139
scaffold744	40921	G	A	Lus10011335.g	0/0:226	0/0:130	0/0:101	0/1:32	0/0:181	1/1:140	0/0:74	0/0:95	0/0:81
scaffold230	482749	G	C	Lus10013503.g	0/0:361	0/0:270	0/1:201	0/0:180	0/0:244	0/0:250	0/0:161	0/0:212	0/0:136
scaffold1168	489934	A	G	Lus10013790.g	0/0:27	0/0:9	./.:.	0/0:22	0/1:52	0/0:57	./.:.	1/1:12	1/1:14
scaffold1168	491421	G	C	Lus10013790.g	1/1:52	0/1:38	0/1:32	0/0:109	0/0:125	0/0:130	0/0:20	0/0:11	0/0:22
scaffold1168	491471	A	G	Lus10013790.g	1/1:61	0/1:48	0/1:28	0/0:131	0/0:139	0/0:150	0/0:24	0/0:18	0/0:26
scaffold1168	491503	G	T	Lus10013790.g	1/1:76	0/1:49	0/1:26	0/0:148	0/0:151	0/0:149	0/0:22	0/0:21	0/0:28
scaffold1168	491672	T	C	Lus10013790.g	1/1:70	0/1:38	0/1:29	0/0:109	0/0:187	0/0:134	0/0:26	0/0:28	0/0:24
scaffold1168	491735	C	A	Lus10013790.g	1/1:51	0/1:35	0/1:36	0/0:99	0/0:191	0/0:139	0/0:15	0/0:43	0/0:27
scaffold1168	492105	G	T	Lus10013790.g	1/1:67	1/1:29	1/1:33	1/1:121	1/1:199	1/1:138	1/1:20	1/1:41	1/1:30
scaffold1168	492278	C	T	Lus10013790.g	1/1:96	0/1:37	0/1:54	0/0:165	0/0:231	0/0:174	0/0:21	0/0:66	0/0:43
scaffold275	478456	T	C	Lus10014347.g	1/1:146	1/1:56	1/1:49	0/1:24	0/0:68	0/1:50	0/0:80	0/0:123	0/0:103
scaffold176	183453	G	C	Lus10014387.g	0/0:50	0/0:26	0/1:36	0/0:28	0/0:39	0/0:27	0/0:76	0/0:73	0/0:63
scaffold903	514884	G	A	Lus10016790.g	1/1:183	1/1:69	1/1:54	1/1:34	1/1:146	1/1:172	1/1:49	1/1:75	1/1:58
scaffold903	514893	G	C	Lus10016790.g	1/1:160	1/1:59	1/1:48	1/1:28	1/1:130	1/1:152	1/1:44	1/1:66	1/1:56
scaffold903	514917	G	A	Lus10016790.g	1/1:100	1/1:30	1/1:33	1/1:13	1/1:71	1/1:75	1/1:25	1/1:30	1/1:33
scaffold903	514926	A	C	Lus10016790.g	1/1:73	1/1:14	1/1:25	./.:.	1/1:43	1/1:51	1/1:18	1/1:22	1/1:22
scaffold903	514932	C	T	Lus10016790.g	1/1:72	1/1:14	1/1:24	./.:.	1/1:41	1/1:50	1/1:16	1/1:21	1/1:20
scaffold903	515143	T	G	Lus10016790.g	1/1:51	1/1:16	1/1:28	1/1:20	1/1:56	1/1:42	1/1:15	1/1:24	1/1:16
scaffold903	515193	T	A	Lus10016790.g	1/1:138	1/1:30	1/1:50	1/1:52	1/1:106	1/1:90	1/1:32	1/1:55	1/1:35
scaffold103	424364	G	T	Lus10018902.g	0/0:72	0/0:51	0/0:20	0/0:13	0/0:55	1/1:29	0/0:61	0/0:71	0/0:73
scaffold103	425032	G	A	Lus10018902.g	1/1:24	1/1:21	1/1:11	./.:.	1/1:22	./.:.	1/1:19	1/1:27	1/1:21
scaffold103	429005	C	T	Lus10018902.g	0/0:338	0/0:174	0/1:168	0/0:199	0/0:222	0/0:207	1/1:330	0/1:380	0/1:298
scaffold377	75968	T	A	Lus10019231.g	1/1:206	1/1:175	1/1:163	1/1:87	1/1:399	1/1:228	1/1:142	1/1:148	1/1:128
scaffold377	76421	A	G	Lus10019231.g	1/1:149	1/1:120	1/1:114	1/1:86	1/1:207	1/1:146	1/1:81	1/1:76	1/1:85
scaffold377	78148	C	T	Lus10019231.g	1/1:45	1/1:35	1/1:40	1/1:28	1/1:72	1/1:47	1/1:21	1/1:20	1/1:27
scaffold377	78362	T	A	Lus10019231.g	1/1:55	1/1:42	1/1:36	1/1:18	1/1:74	1/1:41	1/1:9	1/1:29	1/1:23
scaffold303	170929	G	A	Lus10020682.g	0/0:392	0/0:170	0/0:159	0/0:145	0/0:261	0/0:244	0/0:143	0/0:200	0/0:168
scaffold303	171001	C	T	Lus10020682.g	0/0:359	0/0:158	0/0:140	0/1:118	0/1:210	0/0:217	0/0:128	0/0:187	0/0:159
scaffold303	171020	A	G	Lus10020682.g	0/0:335	0/0:158	0/0:140	0/1:114	0/1:199	0/0:213	0/0:128	0/0:186	0/0:161
scaffold303	171048	G	A	Lus10020682.g	0/0:306	0/0:150	0/0:132	0/1:114	0/1:198	0/0:214	0/0:114	0/0:175	0/0:150
scaffold303	171179	C	A	Lus10020682.g	0/0:231	0/0:109	0/0:81	0/0:68	0/0:147	0/0:131	1/1:88	1/1:93	1/1:88
scaffold303	171279	ATCG	A	Lus10020682.g	0/1:203	0/1:110	0/1:81	0/1:64	0/1:125	0/1:85	0/1:68	0/1:87	0/1:82
scaffold303	171294	C	G	Lus10020682.g	1/1:137	1/1:74	1/1:61	1/1:49	1/1:87	1/1:61	1/1:52	1/1:71	1/1:68
scaffold303	171309	T	C	Lus10020682.g	1/1:140	1/1:76	1/1:61	1/1:50	1/1:90	1/1:65	1/1:53	1/1:76	1/1:73
scaffold303	171603	C	T	Lus10020682.g	0/0:163	0/0:71	0/0:75	0/1:45	0/0:95	0/0:72	0/0:44	0/0:81	0/0:75
scaffold303	171607	A	G	Lus10020682.g	1/1:141	1/1:70	1/1:71	1/1:44	1/1:91	1/1:67	1/1:42	1/1:80	1/1:68
scaffold303	171878	G	A	Lus10020682.g	0/0:99	0/0:58	0/0:50	0/0:54	0/0:73	0/0:47	0/0:31	0/0:58	0/0:45
scaffold303	172853	A	G	Lus10020682.g	0/0:81	0/0:35	0/0:38	0/0:22	0/0:52	0/0:43	1/1:32	1/1:48	1/1:41
scaffold303	173689	A	T	Lus10020682.g	0/0:74	0/0:51	0/0:47	0/1:32	0/1:50	0/0:34	0/0:30	0/0:35	0/0:29
scaffold303	174411	C	T	Lus10020682.g	0/0:41	0/0:20	0/0:24	0/0:12	0/1:31	0/0:30	0/0:26	0/0:40	0/0:22
scaffold303	175295	G	A	Lus10020682.g	0/0:27	0/0:13	0/0:13	0/0:10	0/1:28	0/0:26	1/1:15	1/1:33	1/1:21
scaffold38	777970	TAGTAGG	T	Lus10022485.g	1/1:382	1/1:172	1/1:156	0/1:122	1/1:246	1/1:232	0/0:110	0/0:169	0/0:124
scaffold38	778141	A	G	Lus10022485.g	1/1:421	1/1:190	1/1:152	1/1:131	1/1:238	1/1:237	0/0:93	0/0:115	0/0:103
scaffold38	783359	GTGC	G	Lus10022485.g	0/0:111	0/1:44	0/1:23	0/0:17	0/0:78	0/0:68	0/0:19	0/0:43	0/0:31
scaffold38	783434	T	G	Lus10022485.g	0/0:114	0/0:55	0/0:30	0/0:40	0/0:84	0/0:71	1/1:16	0/1:52	1/1:38
scaffold38	783921	T	C	Lus10022485.g	1/1:65	0/0:10	1/1:16	1/1:13	1/1:38	1/1:35	0/0:17	0/0:27	0/0:20
scaffold325	175435	G	T	Lus10023057.g	1/1:231	1/1:106	1/1:91	1/1:322	1/1:271	1/1:401	0/0:95	0/0:196	0/0:140
scaffold325	176191	T	A	Lus10023057.g	1/1:128	1/1:63	1/1:44	1/1:124	1/1:157	1/1:230	0/0:72	0/0:100	0/0:91
scaffold325	177002	C	T	Lus10023057.g	1/1:45	1/1:9	./.:.	1/1:45	1/1:44	1/1:67	1/1:24	1/1:22	1/1:26
scaffold325	177017	C	T	Lus10023057.g	1/1:34	./.:.	./.:.	1/1:43	1/1:38	1/1:53	1/1:19	1/1:19	1/1:22
scaffold325	177025	C	T	Lus10023057.g	1/1:22	./.:.	./.:.	1/1:26	1/1:31	1/1:43	1/1:15	1/1:14	1/1:19
scaffold325	177040	G	A	Lus10023057.g	1/1:18	./.:.	./.:.	1/1:25	1/1:19	1/1:37	1/1:8	1/1:15	1/1:19
scaffold325	177044	T	C	Lus10023057.g	1/1:19	./.:.	./.:.	1/1:25	1/1:19	1/1:36	1/1:8	1/1:14	1/1:19
scaffold325	177047	A	G	Lus10023057.g	1/1:19	./.:.	./.:.	1/1:25	1/1:18	1/1:37	1/1:8	1/1:13	1/1:19
scaffold325	177125	G	A	Lus10023057.g	1/1:59	1/1:21	1/1:18	1/1:70	1/1:49	1/1:83	0/0:19	0/0:40	0/0:57
scaffold325	177347	A	T	Lus10023057.g	1/1:103	1/1:40	1/1:35	1/1:107	1/1:113	1/1:148	1/1:35	1/1:72	1/1:75
scaffold325	177784	T	C	Lus10023057.g	1/1:120	1/1:86	1/1:47	1/1:196	1/1:127	1/1:169	1/1:37	1/1:71	1/1:62
scaffold325	177823	G	A	Lus10023057.g	1/1:113	1/1:98	1/1:50	1/1:195	1/1:121	1/1:173	1/1:35	1/1:71	1/1:69
scaffold325	177865	T	G	Lus10023057.g	1/1:102	1/1:73	1/1:38	1/1:169	1/1:110	1/1:154	1/1:33	1/1:58	1/1:61
scaffold325	178899	C	T	Lus10023057.g	0/0:105	0/0:60	0/0:63	1/1:111	0/1:96	1/1:153	1/1:36	1/1:56	1/1:57
scaffold325	179212	T	G	Lus10023057.g	0/0:118	0/0:40	0/0:43	1/1:67	1/1:108	1/1:191	1/1:22	1/1:76	1/1:56
scaffold325	179226	G	A	Lus10023057.g	0/0:114	0/0:38	0/0:44	1/1:63	1/1:100	1/1:178	1/1:21	1/1:71	1/1:54
scaffold325	179228	G	A	Lus10023057.g	0/0:113	0/0:37	0/0:45	1/1:63	1/1:100	1/1:176	1/1:20	1/1:72	1/1:54
scaffold339	696024	C	G	Lus10025322.g	0/0:76	0/0:35	0/0:80	0/0:129	0/1:126	0/0:130	0/0:347	0/0:465	0/0:294
scaffold339	696230	GA	G	Lus10025322.g	1/1:69	1/1:38	0/1:92	0/0:106	0/0:126	0/0:136	0/0:368	0/0:459	0/0:374
scaffold898	1016167	C	A	Lus10026418.g	1/1:604	1/1:598	1/1:602	0/1:599	0/1:603	1/1:601	1/1:598	1/1:591	1/1:596
scaffold898	1016239	T	C	Lus10026418.g	1/1:592	1/1:602	1/1:600	0/1:598	0/1:601	1/1:606	1/1:602	1/1:606	1/1:607
scaffold1143	220155	G	A	Lus10027753.g	1/1:515	1/1:516	0/1:534	0/1:508	0/1:551	0/0:540	0/0:493	0/0:516	0/0:531
scaffold1143	220673	T	A	Lus10027753.g	1/1:573	1/1:307	0/1:303	0/1:194	0/1:498	0/0:540	0/0:254	0/0:336	0/0:225
scaffold1143	221072	C	G	Lus10027753.g	1/1:518	1/1:287	0/1:293	0/1:214	0/1:403	0/0:357	0/0:251	0/0:265	0/0:206
scaffold1143	221120	T	C	Lus10027753.g	1/1:539	1/1:253	0/1:256	0/1:180	0/1:400	0/0:345	0/0:217	0/0:229	0/0:168
scaffold1143	221867	G	T	Lus10027753.g	1/1:174	1/1:80	0/1:62	0/0:46	0/1:109	0/0:158	0/0:73	0/0:76	0/0:55
scaffold1143	221892	C	G	Lus10027753.g	1/1:178	1/1:90	0/1:65	0/1:42	0/1:106	0/0:154	0/0:66	0/0:71	0/0:51
scaffold1143	222679	C	T	Lus10027753.g	1/1:51	1/1:18	1/1:12	./.:.	0/1:43	0/0:31	0/0:33	0/0:46	0/0:16
scaffold1143	222740	G	GGTT	Lus10027753.g	0/1:28	0/0:8	./.:.	./.:.	0/1:27	0/0:16	0/0:15	0/0:26	0/0:8
scaffold132	329289	C	T	Lus10028015.g	0/0:227	0/0:158	0/0:119	0/1:34	0/0:47	1/1:27	0/0:181	0/0:232	0/0:319
scaffold132	329348	C	T	Lus10028015.g	0/0:289	0/0:204	0/1:150	0/1:53	0/1:51	1/1:37	0/0:213	0/0:317	0/0:390
scaffold132	329419	G	T	Lus10028015.g	0/0:271	0/0:176	0/1:149	0/1:48	1/1:60	1/1:34	0/0:179	0/0:273	0/0:320
scaffold132	329615	G	T	Lus10028015.g	0/0:243	0/0:221	0/1:236	0/1:56	1/1:65	1/1:33	0/0:203	0/0:240	0/0:314
scaffold132	329671	G	A	Lus10028015.g	0/0:217	0/0:210	0/1:209	0/1:42	1/1:59	1/1:29	0/0:178	0/0:209	0/0:282
scaffold132	329726	C	T	Lus10028015.g	0/0:181	0/0:159	0/1:177	0/1:32	0/1:49	1/1:28	0/0:158	0/0:172	0/0:225
scaffold132	329898	T	C	Lus10028015.g	0/0:144	0/0:71	0/0:69	0/0:18	0/1:19	1/1:20	0/0:136	0/0:114	0/0:225
scaffold132	329964	A	T	Lus10028015.g	0/0:163	0/0:73	0/0:63	0/0:16	0/1:18	1/1:15	0/0:144	0/0:125	0/0:250
scaffold540	541578	T	A	Lus10028848.g	0/0:586	0/0:558	0/0:557	0/0:545	0/0:560	0/0:571	0/0:548	0/1:556	0/0:542
scaffold540	541584	C	T	Lus10028848.g	0/0:591	0/0:584	0/0:573	0/0:542	0/0:572	0/0:581	0/0:555	0/1:559	0/0:547
scaffold540	541614	G	A	Lus10028848.g	1/1:584	0/1:582	0/1:580	0/0:576	0/0:591	0/0:585	0/0:577	0/0:570	0/0:576
scaffold540	542277	A	G	Lus10028848.g	0/0:603	0/0:541	0/0:567	0/0:592	1/1:541	0/0:588	0/0:572	0/0:585	0/0:577
scaffold540	542309	T	C	Lus10028848.g	0/0:605	0/0:588	0/0:589	0/0:593	1/1:486	0/0:584	0/0:540	0/0:593	0/0:567
scaffold540	542522	A	T	Lus10028848.g	0/0:438	0/0:456	0/0:580	0/0:560	1/1:407	0/0:565	0/0:543	0/0:556	0/0:564
scaffold540	542549	T	C	Lus10028848.g	0/0:567	0/0:417	0/0:470	0/0:507	1/1:497	0/0:556	0/0:488	0/0:501	0/0:477
scaffold540	542603	A	G	Lus10028848.g	0/0:596	0/0:577	0/0:577	0/0:465	1/1:570	0/0:581	0/0:451	0/0:480	0/0:468
scaffold540	542761	G	C	Lus10028848.g	0/0:535	0/0:576	0/0:566	0/0:518	1/1:532	0/0:572	0/0:450	0/0:499	0/0:516
scaffold540	542893	A	G	Lus10028848.g	0/0:579	0/0:544	0/0:539	0/0:448	1/1:543	0/0:584	0/0:381	0/0:510	0/0:448
scaffold540	542908	C	T	Lus10028848.g	0/0:578	0/0:550	0/0:544	0/0:445	1/1:526	0/0:588	0/0:364	0/0:488	0/0:441
scaffold540	543097	A	G	Lus10028848.g	0/0:587	0/0:577	0/0:579	0/0:547	1/1:587	0/0:575	0/0:480	0/0:540	0/0:515
scaffold540	544888	C	T	Lus10028848.g	0/0:528	0/0:472	0/0:554	0/0:289	1/1:453	0/0:511	0/0:253	0/0:219	0/0:144
scaffold540	544912	C	T	Lus10028848.g	0/0:551	0/0:427	0/0:511	0/0:253	1/1:426	0/0:444	0/0:235	0/0:187	0/0:131
scaffold462	878219	A	C	Lus10037225.g	1/1:441	1/1:405	1/1:437	0/1:456	1/1:433	0/1:299	1/1:431	1/1:400	1/1:438
scaffold462	878425	G	C	Lus10037225.g	0/0:511	0/1:351	0/1:335	0/0:336	0/0:402	0/0:293	1/1:485	1/1:529	1/1:517
scaffold196	1324196	C	T	Lus10037737.g	1/1:201	1/1:79	1/1:87	1/1:52	1/1:165	1/1:123	1/1:52	1/1:67	1/1:69
scaffold28	1040770	G	A	Lus10038387.g	1/1:573	1/1:415	1/1:459	1/1:405	0/0:570	1/1:467	1/1:550	1/1:535	1/1:530
scaffold28	1041676	A	G	Lus10038387.g	1/1:594	1/1:545	1/1:555	1/1:536	0/0:579	1/1:556	0/0:555	0/0:583	0/0:531
scaffold28	1041687	A	G	Lus10038387.g	1/1:592	1/1:578	1/1:564	1/1:547	0/0:580	1/1:589	0/0:565	0/0:583	0/0:537
scaffold28	1041718	G	C	Lus10038387.g	1/1:512	1/1:537	1/1:534	1/1:543	0/0:587	1/1:549	0/0:500	0/0:520	0/0:485
scaffold28	1041799	C	T	Lus10038387.g	1/1:578	1/1:516	1/1:541	1/1:547	0/0:546	1/1:564	0/0:568	0/0:583	0/0:569
scaffold28	1041978	T	C	Lus10038387.g	1/1:595	1/1:495	1/1:479	1/1:429	1/1:517	1/1:535	1/1:472	1/1:527	1/1:479
scaffold28	1042114	G	C	Lus10038387.g	1/1:588	1/1:518	1/1:542	1/1:534	0/0:559	1/1:551	0/0:459	0/0:560	0/0:540
scaffold28	1042130	T	G	Lus10038387.g	1/1:595	1/1:513	1/1:536	0/0:561	0/0:571	0/0:571	0/0:439	0/0:554	0/0:525
scaffold28	1042147	C	G	Lus10038387.g	0/0:609	0/1:566	0/1:575	0/0:533	0/0:570	0/0:573	0/0:406	0/0:558	0/0:493
scaffold28	1042346	G	A	Lus10038387.g	1/1:546	1/1:517	1/1:437	1/1:439	0/0:565	1/1:554	0/0:293	0/0:499	0/0:390
scaffold28	1042499	G	T	Lus10038387.g	1/1:559	1/1:544	1/1:487	1/1:477	0/0:568	1/1:564	0/0:392	0/0:506	0/0:437
scaffold28	1042523	C	T	Lus10038387.g	1/1:455	1/1:526	1/1:463	1/1:487	0/0:532	1/1:512	0/0:371	0/0:482	0/0:422
scaffold28	1042699	A	T	Lus10038387.g	0/0:419	0/0:365	0/0:269	0/0:281	0/0:407	0/0:342	0/0:211	0/0:287	0/0:239
