# Supplementary material for: The Toolbox for Fiber Flax Breeding: A Pipeline From Gene Expression to Fiber Quality
Source: Front Genet. 2020 Nov 12;11:589881. doi: 10.3389/fgene.2020.589881 (PMC7690631; doi:10.3389/fgene.2020.589881)
Supplement: Supplementary Table 4 — Mapping of analyzed genes (scaffolds, chromosomes, and position on the physical and genetic maps). [file Table_4.xlsx]

## Sheet: Лист1
Table S4. Mapping of analyzed genes (scaffolds, chromosomes, position on the physical and genetic maps).
Bold font - TCW-upregulated genes, regular font - Intrusive up-regulated genes.
Gene Name	Gen ID	Scaffold (according to You et al., 2018)	Chr	Start position on the phisical map, bp	End position on the phisical map, bp	cM start	cM end	Position on the genetic map, cM
LusFLA11-2	Lus10036114	scaffold76b	1	387057	386242	1.61949	1.61608	Lu2857_187*/0; Lu25_187/20.83
LusFLA11-1	Lus10036112	scaffold76b	1	393216	392443	1.64526	1.64202	Lu2857_187*/0; Lu25_187/20.83
LusGT106-1	Lus10027753	scaffold1143a	1	4408449	4405721	17.513	18.434	Lu2857_187*/0; Lu25_187/20.83
LusMC1	Lus10010766	scaffold94b	1	7865781	7863762	32.9112	32.9028	Lu2091_0*/27.316; Lu2858_187/32.115
LusIPT	Lus10028015	scaffold132a	1	25260992	25262014	105.695	105.699	Lu868_119/100.857; Lu2374b_45/106.188
LusCESA1	Lus10018902	scaffold103	1	28244655	28249742	118.178	118.2	Lu2184a_12/113.326; Lu2183a_12/118.77
LusATL78	Lus10005815	scaffold24	2	295956	295300	1.23831	1.23556	Lu2794_160/1.07; Lu2795_160/10.987
LusRGL6-A	Lus10019231	scaffold377	2	623436	620048	2.60852	2.59434	Lu2794_160/1.07; Lu2795_160/10.987
LusABH	Lus10014347	scaffold275	2	3032261	3030484	12.6873	12.6798	Lu2795_160/10.987; Lu2796_160/12.691
LusDFL1	Lus10003598	scaffold483	2	8470219	8472289	35.4402	35.4489	Lu129_1/35.104; Lu906_1*/38.891
LusRRT1-B	Lus10013503	scaffold230	3	214471	216802	0.897368	0.907121	Lu342_101/0; Lu445_542*/5.113
LusTH8	Lus10037225	scaffold462	3	2129979	2129367	8.91205	8.90949	Lu445_542*/5.113; Lu318_413*/9.172
LusRRT1-A	Lus10007975	scaffold281	3	5122031	5119693	21.4311	21.4213	Lu2625a_101*/20.357; Lu899_150/38.029
LusWAT1-R	Lus10033510	scaffold701a	3	17045659	17049091	71.3207	71.3351	Lu787a_0/69.315; Lu2194_16/72.308
LusCESA4	Lus10008225	scaffold157	3	19669146	19666976	82.2977	82.2886	Lu106_102/82.174; Lu105_102*/82.48
LusCSLG3.2	Lus10023057	scaffold325b	3	21958730	21963014	91.8775	91.8955	Lu104_102/91.402; Lu3111_369/92.547
LusCTL2	Lus10037737	scaffold196b	3	24653383	24655159	103.152	103.16	Lu639_401/100.101; Lu1144_0/103.279
LusBZIP5	Lus10011722	scaffold53	4	5192830	5193456	21.7273	21.7299	Lu996_243/17.448; Lu2006_0*/27.305
LusWNK-1	Lus10012986	scaffold751	4	9603203	9601557	40.1808	40.1739	Lu722B_673*/34.416; Lu2025_324/41.841
LusKIN14H	Lus10020682	scaffold303	4	17792967	17797587	74.4476	74.4669	Lu207_675/70.184; Lu3113_371/75.485
Lus10017628	Lus10017628	scaffold765	6	1987708	1988287	8.31677	8.31919	Lu2420_59/6.485; Lu2418_59/8.654
LusGH17-2	Lus10017740	scaffold212	6	5955776	5957628	24.9196	24.9273	Lu502_86/16.267; Lu699_380/26.287
LusWRKY2	Lus10019898	scaffold1491	6	13756682	13759624	57.5593	57.5716	Lu2971_248*/57.53; Lu2556_82/62.5
LusWAKL20	Lus10014387	scaffold176	6	15138884	15140823	63.3426	63.3507	Lu2561b_82/63.175; Lu2560_82/63.358
LusAMLT	Lus10021272	scaffold1123	6	16085227	16087403	67.3022	67.3113	Lu2564_82/64.098; Lu2565_82/67.521
LusPMEI10	Lus10028910	scaffold540a	7	1142650	1143306	4.78096	4.78371	Lu2535_79/3.589; Lu2536_79/5.652
LusBGAL12-A	Lus10028848	scaffold540a	7	1432971	1437083	5.99569	6.0129	Lu2534_79/5.794; Lu2083_79/6.718
LusGH17-3B	Lus10038501	scaffold28	7	15137651	15138925	63.3375	63.3428	Lu557_454*/60.775; Lu3100a_353*/66.767
LusGALS2	Lus10038387	scaffold28b	7	15139019	15141124	63.3432	63.352	Lu557_454*/60.775; Lu3100a_353*/66.767
LusTLP	Lus10013561	scaffold62	8	869325	870394	3.63734	3.64182	Lu595_108*/0; Lu2561c_82*/11.97
LusGT31	Lus10010869	scaffold440	8	12258308	12259472	51.29	51.2949	Lu3157_405*/47.867; Lu3156_405*/51.939
LusCTL20	Lus10010866	scaffold440	8	12268592	12269366	51.333	51.3363	Lu3157_405*/47.867; Lu3156_405*/51.939
LusCTL19	Lus10010864	scaffold440	8	12272285	12273569	51.3485	51.3538	Lu3157_405*/47.867; Lu3156_405*/51.939
LusCHX20	Lus10025322	scaffold339b	8	12916252	12913192	54.0429	54.0301	Lu2428_60*/53.412; Lu2957_235*/54.695
LusGRAM	Lus10010167	scaffold587	9	656214	657215	2.74567	2.74985	Lu2451_61/1.459; Lu213_61/10.845
LusCESA3-B	Lus10007538	scaffold259	9	3312306	3306471	13.859	13.8346	Lu213_61/10.845; Lu2262_31*/14.43
LusCES101	Lus10009582	scaffold1331	9	20508027	20511124	85.8076	85.8206	Lu2538_79*/85.779; Lu3244_592*/87.491
LusGT47-1	Lus10013790	scaffold1168	11	2188498	2185701	9.1569	9.14519	Lu2331_38/6.713; Lu2867_188/9.477
LusLTP3	Lus10026418	scaffold898	11	4036956	4036597	16.891	16.8895	Lu2676_111/13.49; Lu2679a_111/20.72
LusBLH2-B	Lus10016790	scaffold903	11	6785086	6779835	28.3895	28.3675	Lu575_111/27.517; Lu3218_497*/45.171
LusEXPA8	Lus10009917	scaffold200	11	16312792	16314570	68.2544	68.2618	Lu292_0/61.195; Lu2580_89*/69.1
LusASML2	Lus10031192	scaffold977a	11	18534293	18532719	77.5493	77.5428	Lu3003_269*/71.491; Lu2127b_2/82.152
LusGH17-3A	Lus10023309	scaffold98	12	1970270	1968442	8.24381	8.23616	Lu14_0/8.032; Lu927_78*/12.028
LusGH17-1	Lus10024535	scaffold45	13	7100034	7101641	29.7073	29.714	Lu2196_16/29.54; Lu2463_70/30.796
LusSWEET15	Lus10011335	scaffold744	13	19994899	19996532	83.6607	83.6675	Lu2012_90/76.224; Lu2021b_90/76.224
LusBLH2-A	Lus10022485	scaffold38	14	14423339	14416986	60.3487	60.3221	s7F06_0/56.704; Lu2862_188/61.585
LusRLP7	Lus10014905	scaffold2022	14	19200364	19201752	80.3363	80.3421	s19C1c1_0/76.015
LusCESA8-A	Lus10007296	scaffold859	15	1938811	1934945	8.11218	8.096	Lu2931_226*/7.073; Lu510_440/8.718
LusLTPG5	Lus10041197	scaffold280	15	9726729	9727419	40.698	40.7	Lu2010a_190/28.05; Lu359_0*/41.977
